# Supplementary material for: Polarity‐Directed Synthesis of an Exfoliable 2D Polyoxometalate‐Based Metal‐Organic Framework for Noble Metal‐Free Alkyne Transfer Semi‐Hydrogenation
Source: Angew Chem Int Ed Engl. 2026 May 29;65(29):e7007153. doi: 10.1002/anie.7007153 (PMC13360626; doi:10.1002/anie.7007153)
Supplement: Supplementary file 2 — Supporting File 2: anie72937‐sup‐0001‐Data.zip. [file ANIE-65-e7007153-s001.zip]

Archive with 1 entries (1 files):
- CCDC 2375071.cif
