# Supplementary material for: Polarity‐Directed Synthesis of an Exfoliable 2D Polyoxometalate‐Based Metal‐Organic Framework for Noble Metal‐Free Alkyne Transfer Semi‐Hydrogenation
Source: Angew Chem Int Ed Engl. 2026 May 29;65(29):e7007153. doi: 10.1002/anie.7007153 (PMC13360626; doi:10.1002/anie.7007153)
Supplement: Supplementary file 2 — Supporting File 2: anie72937‐sup‐0001‐Data.zip. [file ANIE-65-e7007153-s001.zip › CCDC 2375071.cif]

data_2024.2.27-zyl_auto
_audit_creation_date               2024-12-05
_audit_creation_method
;
Olex2 1.5
(compiled 2023.08.24 svn.re1ec1418 for OlexSys, GUI svn.r6817)
;
_shelx_SHELXL_version_number       '2018/3'
_audit_contact_author_address      ?
_audit_contact_author_email        ?
_audit_contact_author_name         ''
_audit_contact_author_phone        ?
_publ_contact_author_id_orcid      ?
_publ_section_references
;
Dolomanov, O.V., Bourhis, L.J., Gildea, R.J, Howard, J.A.K. & Puschmann, H.
 (2009), J. Appl. Cryst. 42, 339-341.

Sheldrick, G.M. (2015). Acta Cryst. A71, 3-8.

Sheldrick, G.M. (2015). Acta Cryst. C71, 3-8.
;
_chemical_name_common              ?
_chemical_name_systematic          ?
_chemical_formula_moiety           'C72 H48 Co2 N24 O66 P2 Ta3 W15, 2(H2 O)'
_chemical_formula_sum              'C72 H52 Co2 N24 O68 P2 Ta3 W15'
_chemical_formula_weight           5821.77
_chemical_absolute_configuration   ?
_chemical_melting_point            ?
_chemical_oxdiff_formula           'P1 W1 Nb1 N1 C1 Co1 '
loop_
  _atom_type_symbol
  _atom_type_description
  _atom_type_scat_dispersion_real
  _atom_type_scat_dispersion_imag
  _atom_type_scat_source
 'C' 'C' 0.0181 0.0091 'International Tables Vol C Tables 4.2.6.8 and 6.1.1.4'
 'H' 'H' 0.0000 0.0000 'International Tables Vol C Tables 4.2.6.8 and 6.1.1.4'
 'Co' 'Co' -2.3653 3.6143
 'International Tables Vol C Tables 4.2.6.8 and 6.1.1.4'
 'N' 'N' 0.0311 0.0180 'International Tables Vol C Tables 4.2.6.8 and 6.1.1.4'
 'O' 'O' 0.0492 0.0322 'International Tables Vol C Tables 4.2.6.8 and 6.1.1.4'
 'P' 'P' 0.2955 0.4335 'International Tables Vol C Tables 4.2.6.8 and 6.1.1.4'
 'Ta' 'Ta' -5.7959 5.2718
 'International Tables Vol C Tables 4.2.6.8 and 6.1.1.4'
 'W' 'W' -5.4734 5.5774 'International Tables Vol C Tables 4.2.6.8 and 6.1.1.4'

_shelx_space_group_comment
;
The symmetry employed for this shelxl refinement is uniquely defined
by the following loop, which should always be used as a source of
symmetry information in preference to the above space-group names.
They are only intended as comments.
;
_space_group_crystal_system        'orthorhombic'
_space_group_IT_number             41
_space_group_name_H-M_alt          'A e a 2'
_space_group_name_Hall             'A 2 -2ac'
loop_
  _space_group_symop_operation_xyz
 'x, y, z'
 '-x, -y, z'
 'x+1/2, -y+1/2, z'
 '-x+1/2, y+1/2, z'
 'x, y+1/2, z+1/2'
 '-x, -y+1/2, z+1/2'
 'x+1/2, -y+1, z+1/2'
 '-x+1/2, y+1, z+1/2'

_cell_length_a                     30.3133(5)
_cell_length_b                     33.1363(6)
_cell_length_c                     13.3688(3)
_cell_angle_alpha                  90
_cell_angle_beta                   90
_cell_angle_gamma                  90
_cell_volume                       13428.6(4)
_cell_formula_units_Z              4
_cell_measurement_reflns_used      9431
_cell_measurement_temperature      170.00(10)
_cell_measurement_theta_max        71.2340
_cell_measurement_theta_min        3.9500
_shelx_estimated_absorpt_T_max     0.752
_shelx_estimated_absorpt_T_min     0.583
_exptl_absorpt_coefficient_mu      30.290
_exptl_absorpt_correction_T_max    1.00000
_exptl_absorpt_correction_T_min    0.05580
_exptl_absorpt_correction_type     multi-scan
_exptl_absorpt_process_details
;
CrysAlisPro 1.171.42.90a (Rigaku Oxford Diffraction, 2023)
Empirical absorption correction using spherical harmonics,
implemented in SCALE3 ABSPACK scaling algorithm.
;
_exptl_absorpt_special_details     ?
_exptl_crystal_colour              'clear light orange'
_exptl_crystal_colour_lustre       clear
_exptl_crystal_colour_modifier     light
_exptl_crystal_colour_primary      orange
_exptl_crystal_density_diffrn      2.880
_exptl_crystal_density_meas        ?
_exptl_crystal_density_method      ?
_exptl_crystal_description         block
_exptl_crystal_F_000               10436
_exptl_crystal_size_max            0.02
_exptl_crystal_size_mid            0.013
_exptl_crystal_size_min            0.01
_exptl_transmission_factor_max     ?
_exptl_transmission_factor_min     ?
_diffrn_reflns_av_R_equivalents    0.1254
_diffrn_reflns_av_unetI/netI       0.0807
_diffrn_reflns_Laue_measured_fraction_full  0.989
_diffrn_reflns_Laue_measured_fraction_max  0.968
_diffrn_reflns_limit_h_max         37
_diffrn_reflns_limit_h_min         -36
_diffrn_reflns_limit_k_max         40
_diffrn_reflns_limit_k_min         -32
_diffrn_reflns_limit_l_max         16
_diffrn_reflns_limit_l_min         -13
_diffrn_reflns_number              17344
_diffrn_reflns_point_group_measured_fraction_full  0.710
_diffrn_reflns_point_group_measured_fraction_max  0.690
_diffrn_reflns_theta_full          67.684
_diffrn_reflns_theta_max           71.348
_diffrn_reflns_theta_min           3.852
_diffrn_ambient_environment        N~2~
_diffrn_ambient_temperature        170.00(10)
_diffrn_detector                   'CCD plate'
_diffrn_detector_area_resol_mean   8.0521
_diffrn_detector_type              EosS2
_diffrn_measured_fraction_theta_full  0.989
_diffrn_measured_fraction_theta_max  0.968
_diffrn_measurement_details
;
List of Runs (angles in degrees, time in seconds):

  # Type    Start    End  Width  t~exp~   \w     \q     \k     \f   Frames
--------------------------------------------------------------------------
  1  \w      7.00  40.00   1.00    1.74    --   35.37 -96.00  69.00   33
  2  \w     -1.00  25.00   1.00    1.74    --   35.37 -50.00 169.00   26
  3  \w     20.00  64.00   1.00    1.74    --   35.37 -81.00 -39.00   44
  4  \w    129.00 171.00   1.00    6.96    --  106.81  96.00 178.00   42
  5  \w     87.00 121.00   1.00    6.96    --  106.81 -81.00 -39.00   34
  6  \w     91.00 118.00   1.00    6.96    --  106.81  50.00 -43.00   27
  7  \w     39.00 124.00   1.00    6.96    --  106.81 -50.00 169.00   85
  8  \w    -91.00 -40.00   1.00    1.74    --  -35.37-178.00-180.00   51
  9  \w     68.00 107.00   1.00    1.74    --   35.37 178.00-120.00   39
 10  \w      8.00  70.00   1.00    1.74    --   35.37 -99.00-120.00   62
 11  \w     53.00 107.00   1.00    6.96    --  106.81 -95.00 -30.00   54
 12  \w    103.00 148.00   1.00    6.96    --  106.81  77.00   0.00   45
 13  \w     48.00  75.00   1.00    6.96    --  106.81-111.00 -30.00   27
 14  \w    120.00 163.00   1.00    6.96    --  106.81 111.00 -90.00   43
;
_diffrn_measurement_device         'four-circle diffractometer'
_diffrn_measurement_device_type    'SuperNova, Dual, Cu at home/near, EosS2'
_diffrn_measurement_method         '\w scans'
_diffrn_orient_matrix_type        
 'CrysAlisPro convention (1999,Acta A55,543-557)'
_diffrn_orient_matrix_UB_11        0.0323450000
_diffrn_orient_matrix_UB_12        0.0373568000
_diffrn_orient_matrix_UB_13        -0.0267355000
_diffrn_orient_matrix_UB_21        0.0627243000
_diffrn_orient_matrix_UB_22        0.0146776000
_diffrn_orient_matrix_UB_23        0.0394157000
_diffrn_orient_matrix_UB_31        0.0909371000
_diffrn_orient_matrix_UB_32        -0.0235129000
_diffrn_orient_matrix_UB_33        -0.0178134000
_diffrn_radiation_monochromator    mirror
_diffrn_radiation_probe            x-ray
_diffrn_radiation_type             'Cu K\a'
_diffrn_radiation_wavelength       1.54184
_diffrn_source                     'micro-focus sealed X-ray tube'
_diffrn_source_type                'SuperNova (Cu) X-ray Source'
_reflns_Friedel_coverage           0.363
_reflns_Friedel_fraction_full      0.403
_reflns_Friedel_fraction_max       0.386
_reflns_number_gt                  7965
_reflns_number_total               9007
_reflns_odcompleteness_completeness  98.85
_reflns_odcompleteness_iscentric   1
_reflns_odcompleteness_theta       66.97
_reflns_special_details
;
 Reflections were merged by SHELXL according to the crystal
 class for the calculation of statistics and refinement.
 
 Structure factors included contributions from the .fab file.
 
 _reflns_Friedel_fraction is defined as the number of unique
 Friedel pairs measured divided by the number that would be
 possible theoretically, ignoring centric projections and
 systematic absences.
;
_reflns_threshold_expression       'I > 2\s(I)'
_computing_cell_refinement         'CrysAlisPro 1.171.42.90a (Rigaku OD, 2023)'
_computing_data_collection         'CrysAlisPro 1.171.42.90a (Rigaku OD, 2023)'
_computing_data_reduction          'CrysAlisPro 1.171.42.90a (Rigaku OD, 2023)'
_computing_molecular_graphics      'Olex2 1.5 (Dolomanov et al., 2009)'
_computing_publication_material    'Olex2 1.5 (Dolomanov et al., 2009)'
_computing_structure_refinement    'SHELXL 2018/3 (Sheldrick, 2015)'
_computing_structure_solution      'SHELXT 2018/2 (Sheldrick, 2018)'
_refine_diff_density_max           6.217
_refine_diff_density_min           -3.918
_refine_diff_density_rms           0.639
_refine_ls_abs_structure_details
;
 Flack x determined using 2023 quotients [(I+)-(I-)]/[(I+)+(I-)]
 (Parsons, Flack and Wagner, Acta Cryst. B69 (2013) 249-259).
;
_refine_ls_abs_structure_Flack     0.127(17)
_refine_ls_extinction_coef         .
_refine_ls_extinction_method       none
_refine_ls_goodness_of_fit_ref     1.050
_refine_ls_hydrogen_treatment      constr
_refine_ls_matrix_type             full
_refine_ls_number_parameters       838
_refine_ls_number_reflns           9007
_refine_ls_number_restraints       881
_refine_ls_R_factor_all            0.0903
_refine_ls_R_factor_gt             0.0822
_refine_ls_restrained_S_all        1.016
_refine_ls_shift/su_max            0.001
_refine_ls_shift/su_mean           0.000
_refine_ls_structure_factor_coef   Fsqd
_refine_ls_weighting_details      
 'w=1/[\s^2^(Fo^2^)+(0.1831P)^2^] where P=(Fo^2^+2Fc^2^)/3'
_refine_ls_weighting_scheme        calc
_refine_ls_wR_factor_gt            0.2222
_refine_ls_wR_factor_ref           0.2336
_refine_special_details            ?
_olex2_refinement_description
;
1. Fixed Uiso
 At 1.2 times of:
  All C(H) groups
 At 1.5 times of:
  All O(H,H) groups
2. Shared sites
{W1, Ta1}
{W2, Ta3}
{W3, Ta2}
3. Rigid bond restraints
 All non-hydrogen atoms
 with sigma for 1-2 distances of 0.01 and sigma for 1-3 distances of 0.02
4. Uiso/Uaniso restraints and constraints
All non-hydrogen atoms restrained to be isotropic: with sigma of 0.01 and sigma
for terminal atoms of 0.02
Uanis(O17) \\sim Ueq, Uanis(P1) \\sim Ueq: with sigma of 0.001 and sigma for
terminal atoms of 0.002
Uanis(O18) \\sim Ueq, Uanis(O12) \\sim Ueq, Uanis(C3) \\sim Ueq, Uanis(O28)
\\sim Ueq: with sigma of 0.001 and sigma for terminal atoms of 0.002
Uanis(C7) \\sim Ueq: with sigma of 0.005 and sigma for terminal atoms of 0.01
Uanis(W1) = Uanis(Ta1)
Uanis(W2) = Uanis(Ta3)
Uanis(W3) = Uanis(Ta2)
5. Others
 Fixed Sof: W1(0.5) W2(0.5) W3(0.5) Ta1(0.5) Ta2(0.5) Ta3(0.5)
6.a Riding coordinates:
 O6(H6A,H6B)
6.b Aromatic/amide H refined with riding coordinates:
 C4(H4), C2(H2), C49(H49), C65(H65), C43(H43), C60(H60), C3(H3), C66(H66),
 C1(H1), C53(H53), C71(H71), C70(H70), C59(H59), C29(H29), C34(H34), C35(H35),
 C63(H63), C28(H28), C8(H8), C24(H24), C30(H30), C5(H5), C6(H6), C7(H7)
;
_atom_sites_solution_hydrogens     mixed
_atom_sites_solution_primary       dual
_atom_sites_solution_secondary     ?
loop_
  _atom_site_label
  _atom_site_type_symbol
  _atom_site_fract_x
  _atom_site_fract_y
  _atom_site_fract_z
  _atom_site_U_iso_or_equiv
  _atom_site_adp_type
  _atom_site_occupancy
  _atom_site_site_symmetry_order
  _atom_site_calc_flag
  _atom_site_refinement_flags_posn
  _atom_site_refinement_flags_adp
  _atom_site_refinement_flags_occupancy
  _atom_site_disorder_assembly
  _atom_site_disorder_group
 W7 W 0.42763(5) 0.45718(4) 0.62294(15) 0.0242(4) Uani 1 1 d . U . . .
 W6 W 0.45468(5) 0.56815(4) 0.62145(15) 0.0236(4) Uani 1 1 d . U . . .
 W1 W 0.53693(4) 0.64566(4) 0.54404(15) 0.0227(4) Uani 0.5 1 d . U P A 1
 W5 W 0.40046(4) 0.58028(4) 0.40304(18) 0.0306(4) Uani 1 1 d . U . . .
 W2 W 0.59191(5) 0.63323(4) 0.32467(16) 0.0285(4) Uani 0.5 1 d . U P A 1
 W3 W 0.48278(5) 0.65760(4) 0.32476(15) 0.0259(4) Uani 0.5 1 d . U P A 1
 W8 W 0.37426(4) 0.46955(4) 0.40508(18) 0.0323(5) Uani 1 1 d . U . . .
 W4 W 0.45852(7) 0.56769(4) 0.16698(16) 0.0348(5) Uani 1 1 d . U . . .
 W9 W 0.43254(7) 0.45638(4) 0.16757(16) 0.0360(5) Uani 1 1 d . U . . .
 Co1 Co 0.53717(15) 0.74037(13) 0.7013(5) 0.0230(13) Uani 1 1 d . U . . .
 P1 P 0.48585(19) 0.44101(18) 0.3956(7) 0.0117(12) Uani 1 1 d . U . . .
 O12 O 0.4859(6) 0.6179(6) 0.5878(19) 0.017(3) Uani 1 1 d . U . . .
 O13 O 0.4327(7) 0.6285(6) 0.382(2) 0.030(4) Uani 1 1 d . U . . .
 O14 O 0.4076(10) 0.4539(6) 0.743(3) 0.037(5) Uani 1 1 d . U . . .
 O15 O 0.3803(7) 0.4115(6) 0.384(2) 0.029(5) Uani 1 1 d . U . . .
 O16 O 0.5421(7) 0.6649(6) 0.2828(18) 0.019(4) Uani 1 1 d . U . . .
 O17 O 0.5706(6) 0.5982(6) 0.590(2) 0.021(4) Uani 1 1 d . U . . .
 O18 O 0.4745(6) 0.3945(5) 0.395(2) 0.014(3) Uani 1 1 d . U . . .
 O19 O 0.4205(8) 0.4021(7) 0.219(2) 0.026(5) Uani 1 1 d . U . . .
 O20 O 0.4992(7) 0.6761(6) 0.448(2) 0.028(4) Uani 1 1 d . U . . .
 O21 O 0.4725(9) 0.6191(7) 0.217(2) 0.030(4) Uani 1 1 d . U . . .
 O22 O 0.4387(10) 0.5782(7) 0.736(3) 0.037(5) Uani 1 1 d . U . . .
 O5 O 0.5109(7) 0.5466(6) 0.6435(19) 0.020(4) Uani 1 1 d . U . . .
 O24 O 0.5144(10) 0.5643(9) 0.110(3) 0.042(6) Uani 1 1 d . U . . .
 O25 O 0.3986(9) 0.4747(7) 0.276(3) 0.038(4) Uani 1 1 d . U . . .
 O26 O 0.4193(7) 0.5634(7) 0.271(2) 0.030(4) Uani 1 1 d . U . . .
 O27 O 0.4514(10) 0.5100(8) 0.143(3) 0.040(5) Uani 1 1 d . U . . .
 O28 O 0.4046(7) 0.5848(6) 0.541(2) 0.025(4) Uani 1 1 d . U . . .
 O29 O 0.3972(11) 0.4545(8) 0.072(3) 0.041(6) Uani 1 1 d . U . . .
 O1 O 0.5790(7) 0.7194(6) 0.812(2) 0.031(5) Uani 1 1 d . U . . .
 O31 O 0.3752(7) 0.4623(6) 0.543(2) 0.029(4) Uani 1 1 d . U . . .
 O32 O 0.3171(7) 0.4691(7) 0.386(3) 0.037(6) Uani 1 1 d . U . . .
 O33 O 0.3476(7) 0.5989(7) 0.383(2) 0.027(5) Uani 1 1 d . U . . .
 O34 O 0.3856(8) 0.5238(6) 0.428(2) 0.027(4) Uani 1 1 d . U . . .
 N1 N 0.4808(9) 0.7204(8) 0.782(3) 0.027(5) Uani 1 1 d . U . . .
 O2 O 0.4967(9) 0.7610(8) 0.585(3) 0.038(6) Uani 1 1 d . U . . .
 N2 N 0.5909(8) 0.7650(8) 0.614(3) 0.023(5) Uani 1 1 d . U . . .
 O57 O 0.5861(7) 0.6572(7) 0.448(2) 0.030(4) Uani 1 1 d . U . . .
 N58 N 0.2500(16) 0.4875(12) 0.662(4) 0.062(8) Uani 1 1 d . U . . .
 C4 C 0.5936(9) 0.8059(9) 0.606(3) 0.022(6) Uani 1 1 d . U . . .
 H4 H 0.566938 0.821051 0.605202 0.026 Uiso 1 1 calc R U . . .
 N62 N 0.3074(12) 0.4891(11) 0.910(4) 0.050(7) Uani 1 1 d . U . . .
 O4 O 0.4609(9) 0.7035(7) 0.277(3) 0.037(5) Uani 1 1 d . U . . .
 C2 C 0.4745(10) 0.6797(9) 0.802(3) 0.022(6) Uani 1 1 d . U . . .
 H2 H 0.498528 0.661460 0.797787 0.026 Uiso 1 1 calc R U . . .
 C49 C 0.6313(10) 0.8256(10) 0.600(3) 0.029(6) Uani 1 1 d . U . . .
 H49 H 0.631750 0.854299 0.600502 0.035 Uiso 1 1 calc R U . . .
 N44 N 0.3165(8) 0.6965(7) 0.847(2) 0.021(5) Uani 1 1 d . U . . .
 C38 C 0.3957(10) 0.6903(9) 0.831(3) 0.023(6) Uani 1 1 d . U . . .
 N64 N 0.4102(9) 0.7378(9) 0.569(2) 0.024(5) Uani 1 1 d . U . . .
 C48 C 0.6709(9) 0.8036(9) 0.591(3) 0.019(5) Uani 1 1 d . U . . .
 N40 N 0.3511(9) 0.6323(9) 0.869(3) 0.031(6) Uani 1 1 d . U . . .
 N68 N 0.2910(9) 0.6347(9) 0.618(3) 0.035(6) Uani 1 1 d . U . . .
 C65 C 0.4095(12) 0.6972(11) 0.580(4) 0.033(7) Uani 1 1 d . U . . .
 H65 H 0.436910 0.683595 0.585994 0.040 Uiso 1 1 calc R U . . .
 C43 C 0.2697(11) 0.5512(10) 0.896(4) 0.032(6) Uani 1 1 d . U . . .
 H43 H 0.242510 0.565233 0.891188 0.038 Uiso 1 1 calc R U . . .
 C60 C 0.2920(14) 0.5509(12) 0.637(4) 0.042(8) Uani 1 1 d . U . . .
 H60 H 0.319171 0.565058 0.636475 0.051 Uiso 1 1 calc R U . . .
 C3 C 0.6287(9) 0.7423(8) 0.604(3) 0.019(5) Uani 1 1 d . U . . .
 H3 H 0.627099 0.713623 0.605616 0.022 Uiso 1 1 calc R U . . .
 C67 C 0.3306(12) 0.6988(11) 0.593(3) 0.032(6) Uani 1 1 d . U . . .
 N56 N 0.7121(10) 0.8661(8) 0.616(3) 0.035(6) Uani 1 1 d . U . . .
 N69 N 0.3417(9) 0.7443(8) 0.336(3) 0.027(5) Uani 1 1 d . U . . .
 C45 C 0.2776(10) 0.6767(10) 0.859(3) 0.023(6) Uani 1 1 d . U . . .
 C66 C 0.3700(11) 0.6735(11) 0.584(3) 0.030(7) Uani 1 1 d . U . . .
 H66 H 0.369534 0.644873 0.581850 0.037 Uiso 1 1 calc R U . . .
 C1 C 0.4431(10) 0.7448(10) 0.788(3) 0.026(6) Uani 1 1 d . U . . .
 H1 H 0.445452 0.772152 0.767019 0.031 Uiso 1 1 calc R U . . .
 N55 N 0.7505(9) 0.8046(8) 0.588(2) 0.022(5) Uani 1 1 d . U . . .
 C53 C 0.6699(10) 0.7618(10) 0.592(3) 0.027(6) Uani 1 1 d . U . . .
 H53 H 0.696255 0.746615 0.584696 0.032 Uiso 1 1 calc R U . . .
 C61 C 0.2511(14) 0.5709(12) 0.632(4) 0.040(7) Uani 1 1 d . U . . .
 C41 C 0.3115(10) 0.6162(10) 0.869(3) 0.022(6) Uani 1 1 d . U . . .
 C42 C 0.3090(12) 0.5718(11) 0.883(4) 0.036(7) Uani 1 1 d . U . . .
 C54 C 0.7136(10) 0.8243(10) 0.601(3) 0.028(6) Uani 1 1 d . U . . .
 O72 O 0.4316(7) 0.5140(6) 0.615(2) 0.029(4) Uani 1 1 d . U . . .
 C71 C 0.3039(11) 0.6800(11) 0.341(3) 0.032(7) Uani 1 1 d . U . . .
 H71 H 0.304921 0.651903 0.328016 0.038 Uiso 1 1 calc R U . . .
 C39 C 0.3524(10) 0.6712(9) 0.854(3) 0.025(6) Uani 1 1 d . U . . .
 O3 O 0.5452(7) 0.6824(7) 0.636(2) 0.029(4) Uani 1 1 d . U . . .
 O75 O 0.4494(8) 0.4631(6) 0.449(2) 0.024(4) Uani 1 1 d . U . . .
 O76 O 0.4705(8) 0.5539(7) 0.456(2) 0.027(4) Uani 1 1 d . U . . .
 C70 C 0.3415(10) 0.7030(10) 0.347(3) 0.021(6) Uani 1 1 d . U . . .
 H70 H 0.368711 0.689745 0.359765 0.025 Uiso 1 1 calc R U . . .
 O77 O 0.4301(12) 0.5821(10) 0.069(3) 0.053(7) Uani 1 1 d . U . . .
 C59 C 0.2901(15) 0.5081(13) 0.644(4) 0.045(8) Uani 1 1 d . U . . .
 H59 H 0.316450 0.492901 0.635354 0.055 Uiso 1 1 calc R U . . .
 N25 N 0.2736(9) 0.6366(9) 0.870(3) 0.030(6) Uani 1 1 d . U . . .
 C29 C 0.3494(13) 0.5501(12) 0.893(4) 0.041(7) Uani 1 1 d . U . . .
 H29 H 0.376824 0.563897 0.888498 0.049 Uiso 1 1 calc R U . . .
 C34 C 0.4023(10) 0.7313(9) 0.823(3) 0.022(6) Uani 1 1 d . U . . .
 H34 H 0.379753 0.749846 0.840770 0.026 Uiso 1 1 calc R U . . .
 C35 C 0.2698(12) 0.5137(11) 0.915(4) 0.036(7) Uani 1 1 d . U . . .
 H35 H 0.242651 0.501467 0.933747 0.043 Uiso 1 1 calc R U . . .
 C63 C 0.3484(16) 0.5073(14) 0.908(5) 0.054(8) Uani 1 1 d . U . . .
 H63 H 0.374738 0.492128 0.917018 0.064 Uiso 1 1 calc R U . . .
 C33 C 0.2629(11) 0.7008(11) 0.357(3) 0.028(6) Uani 1 1 d . U . . .
 C23 C 0.7519(12) 0.8831(11) 0.626(4) 0.035(8) Uani 1 1 d . U . . .
 C26 C 0.2870(11) 0.6757(11) 0.600(3) 0.030(7) Uani 1 1 d . U . . .
 C28 C 0.3028(11) 0.7627(10) 0.343(3) 0.025(6) Uani 1 1 d . U . . .
 H28 H 0.302251 0.791304 0.346767 0.030 Uiso 1 1 calc R U . . .
 C8 C 0.2618(11) 0.7413(11) 0.344(4) 0.033(7) Uani 1 1 d . U . . .
 H8 H 0.234545 0.755144 0.336657 0.040 Uiso 1 1 calc R U . . .
 O7 O 0.4884(7) 0.4550(6) 0.292(2) 0.021(4) Uani 1 1 d . U . . .
 O8 O 0.3644(9) 0.3392(7) 0.280(2) 0.034(6) Uani 1 1 d . U . . .
 C24 C 0.3709(13) 0.7580(12) 0.581(4) 0.036(7) Uani 1 1 d . U . . .
 H24 H 0.370806 0.786654 0.576177 0.043 Uiso 1 1 calc R U . . .
 O6 O 0.2912(11) 0.4196(11) 0.936(4) 0.066(10) Uani 1 1 d . U . . .
 H6A H 0.279442 0.443087 0.923491 0.099 Uiso 1 1 d R U . . .
 H6B H 0.319752 0.422117 0.938981 0.099 Uiso 1 1 d R U . . .
 C30 C 0.3322(11) 0.7389(10) 0.599(3) 0.028(6) Uani 1 1 d . U . . .
 H30 H 0.306586 0.753871 0.616083 0.034 Uiso 1 1 calc R U . . .
 C5 C 0.2157(15) 0.5510(14) 0.664(4) 0.048(8) Uani 1 1 d . U . . .
 H5 H 0.190304 0.565840 0.683055 0.057 Uiso 1 1 calc R U . . .
 C6 C 0.2148(17) 0.5096(15) 0.669(5) 0.058(9) Uani 1 1 d . U . . .
 H6 H 0.187143 0.496538 0.677802 0.070 Uiso 1 1 calc R U . . .
 Ta1 Ta 0.53693(4) 0.64566(4) 0.54404(15) 0.0227(4) Uani 0.5 1 d . U P A 2
 Ta2 Ta 0.48278(5) 0.65760(4) 0.32476(15) 0.0259(4) Uani 0.5 1 d . U P A 2
 Ta3 Ta 0.59191(5) 0.63323(4) 0.32467(16) 0.0285(4) Uani 0.5 1 d . U P A 2
 C7 C 0.4331(9) 0.6658(9) 0.829(3) 0.020(5) Uani 1 1 d . U . . .
 H7 H 0.429970 0.638216 0.846228 0.024 Uiso 1 1 calc R U . . .

loop_
  _atom_site_aniso_label
  _atom_site_aniso_U_11
  _atom_site_aniso_U_22
  _atom_site_aniso_U_33
  _atom_site_aniso_U_23
  _atom_site_aniso_U_13
  _atom_site_aniso_U_12
 W7 0.0302(6) 0.0098(5) 0.0326(11) -0.0013(6) 0.0058(8) -0.0022(4)
 W6 0.0298(6) 0.0088(5) 0.0322(10) -0.0026(6) 0.0073(8) -0.0011(4)
 W1 0.0257(6) 0.0076(5) 0.0347(11) -0.0027(6) 0.0013(7) -0.0009(4)
 W5 0.0270(6) 0.0101(5) 0.0548(13) -0.0004(7) -0.0070(8) 0.0055(5)
 W2 0.0353(7) 0.0092(6) 0.0410(12) 0.0025(6) 0.0144(8) 0.0013(5)
 W3 0.0374(7) 0.0072(5) 0.0331(11) 0.0036(6) -0.0025(8) 0.0043(5)
 W8 0.0258(6) 0.0119(6) 0.0592(14) -0.0022(7) -0.0116(9) 0.0052(4)
 W4 0.0632(10) 0.0138(6) 0.0276(11) 0.0032(6) -0.0106(10) 0.0036(6)
 W9 0.0634(11) 0.0146(6) 0.0299(11) -0.0006(7) -0.0175(10) 0.0022(6)
 Co1 0.0161(18) 0.014(2) 0.039(4) -0.004(2) 0.001(2) -0.0023(15)
 P1 0.0132(15) 0.0101(15) 0.0119(17) 0.0009(11) 0.0001(12) 0.0002(11)
 O12 0.017(3) 0.017(3) 0.017(3) -0.0003(12) 0.0000(12) 0.0001(12)
 O13 0.027(7) 0.022(7) 0.041(11) 0.000(7) 0.005(8) 0.011(5)
 O14 0.056(13) 0.012(8) 0.045(10) -0.006(9) 0.004(11) 0.007(9)
 O15 0.035(8) 0.016(6) 0.036(11) -0.001(7) -0.003(9) 0.006(6)
 O16 0.039(6) 0.010(7) 0.008(9) 0.001(7) 0.005(7) -0.004(5)
 O17 0.021(4) 0.021(4) 0.021(4) -0.0002(12) 0.0002(12) 0.0005(12)
 O18 0.015(3) 0.014(3) 0.014(4) 0.0001(12) 0.0001(12) -0.0002(12)
 O19 0.034(8) 0.021(7) 0.024(10) -0.005(7) -0.013(8) -0.001(7)
 O20 0.033(8) 0.018(7) 0.031(7) 0.000(6) 0.009(7) 0.011(6)
 O21 0.048(9) 0.018(7) 0.024(9) 0.007(6) -0.001(8) 0.005(7)
 O22 0.054(12) 0.022(9) 0.036(10) 0.002(9) 0.005(10) -0.016(9)
 O5 0.024(7) 0.021(7) 0.016(10) -0.005(7) -0.016(7) 0.000(6)
 O24 0.056(8) 0.038(9) 0.032(11) 0.008(9) -0.003(8) 0.000(8)
 O25 0.040(8) 0.026(8) 0.047(8) 0.002(7) -0.012(7) 0.001(7)
 O26 0.025(7) 0.027(8) 0.038(8) 0.000(7) -0.014(7) 0.005(7)
 O27 0.056(10) 0.029(6) 0.035(11) -0.007(7) -0.004(9) -0.001(7)
 O28 0.024(4) 0.024(4) 0.025(4) 0.0000(12) 0.0001(12) 0.0005(12)
 O29 0.060(14) 0.033(11) 0.032(13) 0.007(10) -0.010(10) 0.001(10)
 O1 0.032(9) 0.015(8) 0.046(13) 0.014(9) -0.009(10) -0.004(8)
 O31 0.021(7) 0.016(7) 0.050(8) -0.001(7) 0.001(7) 0.008(6)
 O32 0.026(7) 0.029(10) 0.056(16) -0.015(11) -0.003(10) 0.007(7)
 O33 0.025(7) 0.025(9) 0.031(14) 0.000(9) -0.002(9) 0.002(7)
 O34 0.036(8) 0.020(6) 0.025(10) -0.004(6) -0.005(8) 0.008(6)
 N1 0.033(8) 0.021(8) 0.027(11) 0.006(8) 0.003(8) -0.003(7)
 O2 0.039(10) 0.043(12) 0.034(13) 0.009(11) -0.014(10) -0.011(10)
 N2 0.019(7) 0.024(8) 0.025(11) 0.001(8) -0.001(8) -0.001(6)
 O57 0.025(7) 0.035(9) 0.031(8) 0.007(7) -0.010(6) -0.012(7)
 N58 0.066(11) 0.053(11) 0.066(15) 0.006(11) -0.001(11) 0.002(8)
 C4 0.021(8) 0.023(8) 0.020(12) -0.002(9) 0.006(9) 0.002(7)
 N62 0.053(10) 0.046(10) 0.051(14) 0.007(11) -0.008(11) -0.001(8)
 O4 0.047(9) 0.017(7) 0.045(11) -0.002(7) -0.008(9) 0.006(7)
 C2 0.024(8) 0.021(8) 0.019(12) 0.006(9) 0.003(9) -0.003(7)
 C49 0.023(8) 0.030(10) 0.034(13) 0.001(10) 0.001(10) 0.000(7)
 N44 0.026(8) 0.020(8) 0.016(11) -0.014(8) 0.010(9) -0.001(6)
 C38 0.023(8) 0.022(8) 0.024(12) -0.006(9) 0.003(9) -0.002(7)
 N64 0.030(8) 0.033(8) 0.008(11) -0.004(8) 0.004(9) -0.002(7)
 C48 0.018(7) 0.023(8) 0.017(12) -0.004(9) 0.009(9) -0.003(7)
 N40 0.028(8) 0.030(8) 0.034(12) 0.003(9) 0.002(9) -0.002(7)
 N68 0.029(9) 0.035(9) 0.040(13) 0.000(10) -0.009(10) 0.009(8)
 C65 0.033(9) 0.032(9) 0.034(13) -0.001(10) 0.004(10) 0.004(8)
 C43 0.029(9) 0.034(8) 0.032(13) 0.004(10) -0.004(10) -0.008(8)
 C60 0.046(10) 0.044(10) 0.037(14) 0.001(10) 0.005(11) 0.008(9)
 C3 0.019(5) 0.019(5) 0.019(5) 0.0000(12) 0.0001(12) 0.0000(12)
 C67 0.033(9) 0.037(9) 0.028(13) -0.004(10) -0.002(10) 0.001(7)
 N56 0.038(9) 0.025(8) 0.043(13) -0.005(9) 0.005(10) -0.004(8)
 N69 0.025(8) 0.032(8) 0.023(11) -0.002(9) 0.002(9) 0.002(7)
 C45 0.025(8) 0.027(8) 0.018(12) 0.000(9) -0.001(9) -0.003(8)
 C66 0.028(9) 0.035(10) 0.029(13) 0.001(10) -0.015(10) 0.000(7)
 C1 0.028(8) 0.029(9) 0.022(12) 0.000(9) 0.005(9) -0.002(7)
 N55 0.024(8) 0.022(8) 0.019(11) -0.001(8) -0.001(9) 0.002(7)
 C53 0.022(8) 0.029(8) 0.030(13) 0.005(10) 0.008(10) 0.004(7)
 C61 0.043(10) 0.039(10) 0.040(14) -0.005(10) 0.005(11) 0.004(8)
 C41 0.026(8) 0.027(8) 0.014(12) 0.000(9) -0.002(9) -0.004(7)
 C42 0.036(9) 0.032(8) 0.040(14) -0.005(10) -0.003(10) -0.007(7)
 C54 0.022(8) 0.030(8) 0.032(13) -0.008(10) 0.001(10) -0.002(7)
 O72 0.025(7) 0.021(6) 0.041(11) 0.001(7) -0.002(8) 0.000(6)
 C71 0.028(9) 0.034(10) 0.033(13) -0.003(10) 0.007(10) 0.002(7)
 C39 0.026(8) 0.023(8) 0.025(12) -0.010(9) 0.006(9) 0.000(7)
 O3 0.027(7) 0.023(7) 0.038(10) -0.009(7) 0.009(8) -0.002(6)
 O75 0.033(7) 0.018(7) 0.021(8) 0.002(7) 0.003(7) 0.008(6)
 O76 0.035(7) 0.023(8) 0.024(8) 0.003(7) 0.000(7) 0.004(6)
 C70 0.022(8) 0.032(9) 0.008(11) 0.010(9) -0.004(9) 0.007(7)
 O77 0.071(14) 0.044(13) 0.044(14) 0.011(11) -0.018(12) -0.004(12)
 C59 0.054(11) 0.041(10) 0.041(14) -0.004(10) 0.001(11) 0.007(9)
 N25 0.027(8) 0.030(8) 0.033(12) 0.000(9) -0.002(9) -0.003(7)
 C29 0.039(9) 0.043(10) 0.042(14) 0.011(11) 0.005(11) -0.005(8)
 C34 0.023(8) 0.027(8) 0.015(12) 0.002(9) 0.003(9) 0.002(7)
 C35 0.040(10) 0.038(9) 0.029(13) 0.006(10) 0.005(11) -0.009(8)
 C63 0.056(10) 0.045(10) 0.059(15) 0.004(11) 0.006(11) 0.000(9)
 C33 0.029(9) 0.033(9) 0.022(13) -0.005(9) 0.003(10) -0.002(8)
 C23 0.038(10) 0.032(11) 0.036(13) -0.010(10) -0.001(11) -0.009(9)
 C26 0.031(9) 0.035(9) 0.025(13) -0.002(10) -0.002(10) 0.001(8)
 C28 0.029(8) 0.029(9) 0.017(12) 0.002(9) -0.003(10) 0.000(7)
 C8 0.030(9) 0.035(9) 0.034(13) -0.001(10) 0.003(10) 0.000(8)
 O7 0.029(7) 0.019(7) 0.016(8) 0.001(7) 0.003(6) -0.006(6)
 O8 0.053(12) 0.022(10) 0.028(14) 0.007(10) 0.004(12) 0.008(9)
 C24 0.038(9) 0.036(10) 0.034(13) 0.004(10) -0.009(10) -0.002(7)
 O6 0.052(14) 0.056(15) 0.09(2) 0.004(16) -0.011(16) 0.001(13)
 C30 0.028(8) 0.034(8) 0.023(12) -0.003(9) -0.015(10) 0.004(8)
 C5 0.045(11) 0.051(10) 0.048(14) 0.006(11) 0.002(11) 0.004(9)
 C6 0.060(11) 0.054(10) 0.060(15) 0.004(11) -0.002(11) -0.002(9)
 Ta1 0.0257(6) 0.0076(5) 0.0347(11) -0.0027(6) 0.0013(7) -0.0009(4)
 Ta2 0.0374(7) 0.0072(5) 0.0331(11) 0.0036(6) -0.0025(8) 0.0043(5)
 Ta3 0.0353(7) 0.0092(6) 0.0410(12) 0.0025(6) 0.0144(8) 0.0013(5)
 C7 0.022(6) 0.022(7) 0.016(8) 0.003(6) -0.001(6) -0.003(5)

_geom_special_details
;
 All esds (except the esd in the dihedral angle between two l.s. planes)
 are estimated using the full covariance matrix.  The cell esds are taken
 into account individually in the estimation of esds in distances, angles
 and torsion angles; correlations between esds in cell parameters are only
 used when they are defined by crystal symmetry.  An approximate (isotropic)
 treatment of cell esds is used for estimating esds involving l.s. planes.
;
loop_
  _geom_bond_atom_site_label_1
  _geom_bond_atom_site_label_2
  _geom_bond_distance
  _geom_bond_site_symmetry_2
  _geom_bond_publ_flag
 W7 O14 1.72(3) . ?
 W7 O17 1.89(2) 2_665 ?
 W7 O5 1.89(2) 2_665 ?
 W7 O31 1.92(3) . ?
 W7 O72 1.89(2) . ?
 W7 O75 2.42(3) . ?
 W6 O12 1.95(2) . ?
 W6 O22 1.64(3) . ?
 W6 O5 1.87(2) . ?
 W6 O28 1.94(2) . ?
 W6 O72 1.93(2) . ?
 W6 O76 2.31(3) . ?
 W1 O12 1.892(19) . ?
 W1 O17 1.97(2) . ?
 W1 O18 2.42(2) 2_665 ?
 W1 O20 1.99(3) . ?
 W1 O57 2.01(3) . ?
 W1 O3 1.75(3) . ?
 W5 O13 1.89(2) . ?
 W5 O26 1.93(3) . ?
 W5 O28 1.86(3) . ?
 W5 O33 1.74(2) . ?
 W5 O34 1.95(2) . ?
 W5 O76 2.41(2) . ?
 W2 O15 1.88(2) 2_665 ?
 W2 O16 1.92(2) . ?
 W2 O18 2.406(19) 2_665 ?
 W2 O19 1.87(3) 2_665 ?
 W2 O57 1.83(3) . ?
 W2 O8 1.71(3) 2_665 ?
 W3 O13 1.96(2) . ?
 W3 O16 1.90(2) . ?
 W3 O18 2.355(19) 2_665 ?
 W3 O20 1.83(3) . ?
 W3 O21 1.95(3) . ?
 W3 O4 1.78(2) . ?
 W8 O15 1.95(2) . ?
 W8 O25 1.89(4) . ?
 W8 O31 1.86(3) . ?
 W8 O32 1.75(2) . ?
 W8 O34 1.86(2) . ?
 W8 O75 2.36(2) . ?
 W4 O21 1.88(2) . ?
 W4 O24 1.86(3) . ?
 W4 O26 1.84(3) . ?
 W4 O27 1.95(2) . ?
 W4 O77 1.64(4) . ?
 W4 O7 2.44(2) 2_665 ?
 W9 O19 1.96(2) . ?
 W9 O24 1.91(3) 2_665 ?
 W9 O25 1.88(3) . ?
 W9 O27 1.90(3) . ?
 W9 O29 1.67(3) . ?
 W9 O7 2.37(2) . ?
 Co1 O1 2.07(3) . ?
 Co1 N1 2.13(3) . ?
 Co1 O2 2.10(3) . ?
 Co1 N2 2.16(3) . ?
 Co1 O4 2.12(3) 6_665 ?
 Co1 O3 2.12(2) . ?
 P1 O18 1.580(18) . ?
 P1 O75 1.51(2) . ?
 P1 O76 1.56(3) 2_665 ?
 P1 O7 1.46(3) . ?
 O12 Ta1 1.892(19) . ?
 O13 Ta2 1.96(2) . ?
 O16 Ta2 1.90(2) . ?
 O16 Ta3 1.92(2) . ?
 O17 Ta1 1.97(2) . ?
 O20 Ta1 1.99(3) . ?
 O20 Ta2 1.83(3) . ?
 O21 Ta2 1.95(3) . ?
 N1 C2 1.39(4) . ?
 N1 C1 1.40(4) . ?
 N2 C4 1.36(4) . ?
 N2 C3 1.38(4) . ?
 O57 Ta1 2.01(3) . ?
 O57 Ta3 1.83(3) . ?
 N58 C59 1.42(6) . ?
 N58 C6 1.30(7) . ?
 C4 H4 0.9500 . ?
 C4 C49 1.32(4) . ?
 N62 C35 1.40(5) . ?
 N62 C63 1.38(6) . ?
 O4 Ta2 1.78(2) . ?
 C2 H2 0.9500 . ?
 C2 C7 1.38(4) . ?
 C49 H49 0.9500 . ?
 C49 C48 1.41(4) . ?
 N44 C45 1.36(4) . ?
 N44 C39 1.38(4) . ?
 C38 C39 1.49(4) . ?
 C38 C34 1.38(4) . ?
 C38 C7 1.39(4) . ?
 N64 C65 1.35(5) . ?
 N64 C24 1.38(5) . ?
 C48 C53 1.39(4) . ?
 C48 C54 1.47(4) . ?
 N40 C41 1.31(4) . ?
 N40 C39 1.31(4) . ?
 N68 C23 1.33(5) 3_465 ?
 N68 C26 1.39(5) . ?
 C65 H65 0.9500 . ?
 C65 C66 1.43(5) . ?
 C43 H43 0.9500 . ?
 C43 C42 1.38(5) . ?
 C43 C35 1.27(5) . ?
 C60 H60 0.9500 . ?
 C60 C61 1.41(6) . ?
 C60 C59 1.42(6) . ?
 C3 H3 0.9500 . ?
 C3 C53 1.42(4) . ?
 C67 C66 1.47(5) . ?
 C67 C26 1.53(5) . ?
 C67 C30 1.33(5) . ?
 N56 C54 1.40(4) . ?
 N56 C23 1.34(5) . ?
 N69 C70 1.38(4) . ?
 N69 C28 1.33(4) . ?
 C45 N25 1.34(4) . ?
 C45 C33 1.46(4) 8_545 ?
 C66 H66 0.9500 . ?
 C1 H1 0.9500 . ?
 C1 C34 1.40(4) . ?
 N55 C54 1.31(4) . ?
 N55 C26 1.29(4) 3_565 ?
 C53 H53 0.9500 . ?
 C61 C23 1.53(5) 3_465 ?
 C61 C5 1.33(6) . ?
 C41 C42 1.49(4) . ?
 C41 N25 1.33(4) . ?
 C42 C29 1.43(5) . ?
 C71 H71 0.9500 . ?
 C71 C70 1.37(5) . ?
 C71 C33 1.43(5) . ?
 O3 Ta1 1.75(3) . ?
 C70 H70 0.9500 . ?
 C59 H59 0.9500 . ?
 C29 H29 0.9500 . ?
 C29 C63 1.43(6) . ?
 C34 H34 0.9500 . ?
 C35 H35 0.9500 . ?
 C63 H63 0.9500 . ?
 C33 C8 1.35(5) . ?
 C28 H28 0.9500 . ?
 C28 C8 1.43(5) . ?
 C8 H8 0.9500 . ?
 C24 H24 0.9500 . ?
 C24 C30 1.35(5) . ?
 O6 H6A 0.8704 . ?
 O6 H6B 0.8700 . ?
 C30 H30 0.9500 . ?
 C5 H5 0.9500 . ?
 C5 C6 1.38(7) . ?
 C6 H6 0.9500 . ?
 C7 H7 0.9500 . ?

loop_
  _geom_angle_atom_site_label_1
  _geom_angle_atom_site_label_2
  _geom_angle_atom_site_label_3
  _geom_angle
  _geom_angle_site_symmetry_1
  _geom_angle_site_symmetry_3
  _geom_angle_publ_flag
 O14 W7 O17 99.5(11) . 2_665 ?
 O14 W7 O5 102.0(13) . 2_665 ?
 O14 W7 O31 103.4(13) . . ?
 O14 W7 O72 98.0(12) . . ?
 O14 W7 O75 175.0(11) . . ?
 O17 W7 O5 86.6(9) 2_665 2_665 ?
 O17 W7 O31 88.9(9) 2_665 . ?
 O17 W7 O72 162.5(13) 2_665 . ?
 O17 W7 O75 81.4(9) 2_665 . ?
 O5 W7 O31 154.6(12) 2_665 . ?
 O5 W7 O72 90.7(9) 2_665 . ?
 O5 W7 O75 82.9(10) 2_665 . ?
 O31 W7 O75 71.7(11) . . ?
 O72 W7 O31 86.2(10) . . ?
 O72 W7 O75 81.2(11) . . ?
 O12 W6 O76 81.5(9) . . ?
 O22 W6 O12 100.7(11) . . ?
 O22 W6 O5 101.5(14) . . ?
 O22 W6 O28 103.1(14) . . ?
 O22 W6 O72 97.2(12) . . ?
 O22 W6 O76 174.8(12) . . ?
 O5 W6 O12 85.2(9) . . ?
 O5 W6 O28 155.4(11) . . ?
 O5 W6 O72 89.1(9) . . ?
 O5 W6 O76 83.3(10) . . ?
 O28 W6 O12 90.7(9) . . ?
 O28 W6 O76 72.1(10) . . ?
 O72 W6 O12 161.9(12) . . ?
 O72 W6 O28 87.4(10) . . ?
 O72 W6 O76 80.9(11) . . ?
 O12 W1 O17 86.4(9) . . ?
 O12 W1 O18 82.5(8) . 2_665 ?
 O12 W1 O20 88.7(10) . . ?
 O12 W1 O57 153.9(10) . . ?
 O17 W1 O18 83.9(9) . 2_665 ?
 O17 W1 O20 154.3(10) . . ?
 O17 W1 O57 88.3(10) . . ?
 O20 W1 O18 70.5(9) . 2_665 ?
 O20 W1 O57 85.1(10) . . ?
 O57 W1 O18 71.5(9) . 2_665 ?
 O3 W1 O12 103.8(11) . . ?
 O3 W1 O17 105.0(11) . . ?
 O3 W1 O18 169.2(11) . 2_665 ?
 O3 W1 O20 100.6(11) . . ?
 O3 W1 O57 102.3(11) . . ?
 O13 W5 O26 87.5(12) . . ?
 O13 W5 O34 162.3(9) . . ?
 O13 W5 O76 83.9(9) . . ?
 O26 W5 O34 87.0(11) . . ?
 O26 W5 O76 84.5(10) . . ?
 O28 W5 O13 92.5(12) . . ?
 O28 W5 O26 155.3(10) . . ?
 O28 W5 O34 85.5(11) . . ?
 O28 W5 O76 71.0(9) . . ?
 O33 W5 O13 98.9(10) . . ?
 O33 W5 O26 103.4(12) . . ?
 O33 W5 O28 101.0(12) . . ?
 O33 W5 O34 98.8(10) . . ?
 O33 W5 O76 171.7(12) . . ?
 O34 W5 O76 78.8(9) . . ?
 O15 W2 O16 154.8(9) 2_665 . ?
 O15 W2 O18 84.7(9) 2_665 2_665 ?
 O16 W2 O18 70.5(8) . 2_665 ?
 O19 W2 O15 85.1(11) 2_665 2_665 ?
 O19 W2 O16 88.0(10) 2_665 . ?
 O19 W2 O18 83.6(9) 2_665 2_665 ?
 O57 W2 O15 90.4(12) . 2_665 ?
 O57 W2 O16 87.0(11) . . ?
 O57 W2 O18 74.5(9) . 2_665 ?
 O57 W2 O19 157.9(10) . 2_665 ?
 O8 W2 O15 102.7(11) 2_665 2_665 ?
 O8 W2 O16 102.5(10) 2_665 . ?
 O8 W2 O18 170.2(9) 2_665 2_665 ?
 O8 W2 O19 103.2(12) 2_665 2_665 ?
 O8 W2 O57 98.8(12) 2_665 . ?
 O13 W3 O18 84.7(8) . 2_665 ?
 O16 W3 O13 156.0(9) . . ?
 O16 W3 O18 72.0(8) . 2_665 ?
 O16 W3 O21 90.9(10) . . ?
 O20 W3 O13 91.4(12) . . ?
 O20 W3 O16 88.0(10) . . ?
 O20 W3 O18 74.6(9) . 2_665 ?
 O20 W3 O21 158.4(10) . . ?
 O21 W3 O13 81.0(12) . . ?
 O21 W3 O18 84.6(9) . 2_665 ?
 O4 W3 O13 105.9(11) . . ?
 O4 W3 O16 98.0(11) . . ?
 O4 W3 O18 167.4(10) . 2_665 ?
 O4 W3 O20 98.0(12) . . ?
 O4 W3 O21 103.5(12) . . ?
 O15 W8 O75 81.8(9) . . ?
 O25 W8 O15 85.4(11) . . ?
 O25 W8 O75 81.9(11) . . ?
 O31 W8 O15 90.8(11) . . ?
 O31 W8 O25 156.0(11) . . ?
 O31 W8 O75 74.1(9) . . ?
 O32 W8 O15 93.7(10) . . ?
 O32 W8 O25 104.8(15) . . ?
 O32 W8 O31 99.1(13) . . ?
 O32 W8 O34 102.4(10) . . ?
 O32 W8 O75 171.7(12) . . ?
 O34 W8 O15 163.9(10) . . ?
 O34 W8 O25 89.6(12) . . ?
 O34 W8 O31 87.5(11) . . ?
 O34 W8 O75 82.4(9) . . ?
 O21 W4 O27 166.7(13) . . ?
 O21 W4 O7 83.6(9) . 2_665 ?
 O24 W4 O21 89.6(13) . . ?
 O24 W4 O27 88.5(13) . . ?
 O24 W4 O7 70.0(12) . 2_665 ?
 O26 W4 O21 87.0(12) . . ?
 O26 W4 O24 153.2(13) . . ?
 O26 W4 O27 88.8(12) . . ?
 O26 W4 O7 83.3(10) . 2_665 ?
 O27 W4 O7 83.4(11) . 2_665 ?
 O77 W4 O21 97.9(14) . . ?
 O77 W4 O24 100.0(18) . . ?
 O77 W4 O26 106.8(16) . . ?
 O77 W4 O27 95.4(15) . . ?
 O77 W4 O7 169.9(16) . 2_665 ?
 O19 W9 O7 82.4(9) . . ?
 O24 W9 O19 88.2(12) 2_665 . ?
 O24 W9 O7 70.8(12) 2_665 . ?
 O25 W9 O19 85.5(11) . . ?
 O25 W9 O24 152.5(14) . 2_665 ?
 O25 W9 O27 89.9(13) . . ?
 O25 W9 O7 81.8(11) . . ?
 O27 W9 O19 167.8(12) . . ?
 O27 W9 O24 90.7(13) . 2_665 ?
 O27 W9 O7 85.8(11) . . ?
 O29 W9 O19 96.8(12) . . ?
 O29 W9 O24 102.7(16) . 2_665 ?
 O29 W9 O25 104.6(15) . . ?
 O29 W9 O27 95.4(14) . . ?
 O29 W9 O7 173.5(13) . . ?
 O1 Co1 N1 91.4(12) . . ?
 O1 Co1 O2 177.6(13) . . ?
 O1 Co1 N2 93.0(11) . . ?
 O1 Co1 O4 86.3(11) . 6_665 ?
 O1 Co1 O3 85.4(11) . . ?
 N1 Co1 N2 174.9(11) . . ?
 O2 Co1 N1 90.5(12) . . ?
 O2 Co1 N2 85.2(11) . . ?
 O2 Co1 O4 94.9(12) . 6_665 ?
 O2 Co1 O3 93.3(12) . . ?
 O4 Co1 N1 93.0(11) 6_665 . ?
 O4 Co1 N2 84.7(11) 6_665 . ?
 O4 Co1 O3 170.8(11) 6_665 . ?
 O3 Co1 N1 91.1(10) . . ?
 O3 Co1 N2 91.9(10) . . ?
 O75 P1 O18 108.4(12) . . ?
 O75 P1 O76 108.8(15) . 2_665 ?
 O76 P1 O18 106.9(12) 2_665 . ?
 O7 P1 O18 108.5(14) . . ?
 O7 P1 O75 109.5(14) . . ?
 O7 P1 O76 114.5(14) . 2_665 ?
 W1 O12 W6 151.4(11) . . ?
 Ta1 O12 W6 151.4(11) . . ?
 W5 O13 W3 151.1(13) . . ?
 W5 O13 Ta2 151.1(13) . . ?
 W2 O15 W8 151.6(15) 2_665 . ?
 W3 O16 W2 126.1(11) . . ?
 Ta2 O16 Ta3 126.1(11) . . ?
 W7 O17 W1 149.5(11) 2_665 . ?
 W7 O17 Ta1 149.5(11) 2_665 . ?
 W2 O18 W1 89.6(6) 2_665 2_665 ?
 W3 O18 W1 90.3(6) 2_665 2_665 ?
 W3 O18 W2 91.3(7) 2_665 2_665 ?
 P1 O18 W1 124.5(14) . 2_665 ?
 P1 O18 W2 123.7(11) . 2_665 ?
 P1 O18 W3 126.6(11) . 2_665 ?
 W2 O19 W9 151.4(15) 2_665 . ?
 W3 O20 W1 124.6(11) . . ?
 Ta2 O20 Ta1 124.6(11) . . ?
 W4 O21 W3 153.0(15) . . ?
 W4 O21 Ta2 153.0(15) . . ?
 W6 O5 W7 154.4(14) . 2_665 ?
 W4 O24 W9 128.9(19) . 2_665 ?
 W9 O25 W8 153.1(15) . . ?
 W4 O26 W5 149.3(14) . . ?
 W9 O27 W4 157(2) . . ?
 W5 O28 W6 125.5(12) . . ?
 W8 O31 W7 125.0(13) . . ?
 W8 O34 W5 160.2(17) . . ?
 C2 N1 Co1 121(2) . . ?
 C2 N1 C1 116(3) . . ?
 C1 N1 Co1 120(2) . . ?
 C4 N2 Co1 117(2) . . ?
 C4 N2 C3 119(2) . . ?
 C3 N2 Co1 118(2) . . ?
 W2 O57 W1 124.4(12) . . ?
 Ta3 O57 Ta1 124.4(12) . . ?
 C6 N58 C59 117(4) . . ?
 N2 C4 H4 118.4 . . ?
 C49 C4 N2 123(3) . . ?
 C49 C4 H4 118.4 . . ?
 C63 N62 C35 119(4) . . ?
 W3 O4 Co1 155.9(16) . 6_664 ?
 N1 C2 H2 120.0 . . ?
 C7 C2 N1 120(3) . . ?
 C7 C2 H2 120.0 . . ?
 C4 C49 H49 120.4 . . ?
 C4 C49 C48 119(3) . . ?
 C48 C49 H49 120.4 . . ?
 C45 N44 C39 113(3) . . ?
 C34 C38 C39 124(3) . . ?
 C34 C38 C7 117(3) . . ?
 C7 C38 C39 118(3) . . ?
 C65 N64 C24 117(3) . . ?
 C49 C48 C54 120(3) . . ?
 C53 C48 C49 120(3) . . ?
 C53 C48 C54 119(3) . . ?
 C39 N40 C41 115(3) . . ?
 C23 N68 C26 112(3) 3_465 . ?
 N64 C65 H65 117.8 . . ?
 N64 C65 C66 124(3) . . ?
 C66 C65 H65 117.8 . . ?
 C42 C43 H43 119.7 . . ?
 C35 C43 H43 119.7 . . ?
 C35 C43 C42 121(4) . . ?
 C61 C60 H60 121.9 . . ?
 C61 C60 C59 116(4) . . ?
 C59 C60 H60 121.9 . . ?
 N2 C3 H3 120.2 . . ?
 N2 C3 C53 120(3) . . ?
 C53 C3 H3 120.2 . . ?
 C66 C67 C26 115(3) . . ?
 C30 C67 C66 123(3) . . ?
 C30 C67 C26 122(3) . . ?
 C23 N56 C54 114(3) . . ?
 C28 N69 C70 116(3) . . ?
 N44 C45 C33 117(3) . 8_545 ?
 N25 C45 N44 125(3) . . ?
 N25 C45 C33 118(3) . 8_545 ?
 C65 C66 C67 112(3) . . ?
 C65 C66 H66 124.1 . . ?
 C67 C66 H66 124.1 . . ?
 N1 C1 H1 118.1 . . ?
 C34 C1 N1 124(3) . . ?
 C34 C1 H1 118.1 . . ?
 C26 N55 C54 118(3) 3_565 . ?
 C48 C53 C3 119(3) . . ?
 C48 C53 H53 120.7 . . ?
 C3 C53 H53 120.7 . . ?
 C60 C61 C23 117(4) . 3_465 ?
 C5 C61 C60 117(4) . . ?
 C5 C61 C23 122(4) . 3_465 ?
 N40 C41 C42 117(3) . . ?
 N40 C41 N25 126(3) . . ?
 N25 C41 C42 117(3) . . ?
 C43 C42 C41 123(3) . . ?
 C43 C42 C29 119(3) . . ?
 C29 C42 C41 118(3) . . ?
 N56 C54 C48 116(3) . . ?
 N55 C54 C48 121(3) . . ?
 N55 C54 N56 123(3) . . ?
 W7 O72 W6 161.4(13) . . ?
 C70 C71 H71 121.8 . . ?
 C70 C71 C33 116(3) . . ?
 C33 C71 H71 121.8 . . ?
 N44 C39 C38 115(3) . . ?
 N40 C39 N44 126(3) . . ?
 N40 C39 C38 119(3) . . ?
 W1 O3 Co1 154.3(17) . . ?
 Ta1 O3 Co1 154.3(17) . . ?
 W8 O75 W7 89.1(8) . . ?
 P1 O75 W7 127.9(14) . . ?
 P1 O75 W8 129.3(16) . . ?
 W6 O76 W5 91.4(9) . . ?
 P1 O76 W6 130.7(15) 2_665 . ?
 P1 O76 W5 123.6(15) 2_665 . ?
 N69 C70 H70 118.4 . . ?
 C71 C70 N69 123(3) . . ?
 C71 C70 H70 118.4 . . ?
 N58 C59 C60 122(4) . . ?
 N58 C59 H59 119.2 . . ?
 C60 C59 H59 119.2 . . ?
 C41 N25 C45 115(3) . . ?
 C42 C29 H29 120.2 . . ?
 C42 C29 C63 120(4) . . ?
 C63 C29 H29 120.2 . . ?
 C38 C34 C1 118(3) . . ?
 C38 C34 H34 120.9 . . ?
 C1 C34 H34 120.9 . . ?
 N62 C35 H35 118.0 . . ?
 C43 C35 N62 124(3) . . ?
 C43 C35 H35 118.0 . . ?
 N62 C63 C29 117(4) . . ?
 N62 C63 H63 121.6 . . ?
 C29 C63 H63 121.6 . . ?
 C71 C33 C45 118(3) . 8_544 ?
 C8 C33 C45 122(3) . 8_544 ?
 C8 C33 C71 119(3) . . ?
 N68 C23 N56 128(3) 3_565 . ?
 N68 C23 C61 117(3) 3_565 3_565 ?
 N56 C23 C61 114(3) . 3_565 ?
 N68 C26 C67 115(3) . . ?
 N55 C26 N68 126(3) 3_465 . ?
 N55 C26 C67 119(3) 3_465 . ?
 N69 C28 H28 118.5 . . ?
 N69 C28 C8 123(3) . . ?
 C8 C28 H28 118.5 . . ?
 C33 C8 C28 118(3) . . ?
 C33 C8 H8 120.9 . . ?
 C28 C8 H8 120.9 . . ?
 W9 O7 W4 89.9(9) . 2_665 ?
 P1 O7 W4 125.9(13) . 2_665 ?
 P1 O7 W9 129.2(12) . . ?
 N64 C24 H24 118.6 . . ?
 C30 C24 N64 123(3) . . ?
 C30 C24 H24 118.6 . . ?
 H6A O6 H6B 109.4 . . ?
 C67 C30 C24 119(4) . . ?
 C67 C30 H30 120.4 . . ?
 C24 C30 H30 120.4 . . ?
 C61 C5 H5 119.0 . . ?
 C61 C5 C6 122(5) . . ?
 C6 C5 H5 119.0 . . ?
 N58 C6 C5 123(5) . . ?
 N58 C6 H6 118.6 . . ?
 C5 C6 H6 118.6 . . ?
 O12 Ta1 O17 86.4(9) . . ?
 O12 Ta1 O18 82.5(8) . 2_665 ?
 O12 Ta1 O20 88.7(10) . . ?
 O12 Ta1 O57 153.9(10) . . ?
 O17 Ta1 O18 83.9(9) . 2_665 ?
 O17 Ta1 O20 154.3(10) . . ?
 O17 Ta1 O57 88.3(10) . . ?
 O20 Ta1 O18 70.5(9) . 2_665 ?
 O20 Ta1 O57 85.1(10) . . ?
 O57 Ta1 O18 71.5(9) . 2_665 ?
 O3 Ta1 O12 103.8(11) . . ?
 O3 Ta1 O17 105.0(11) . . ?
 O3 Ta1 O18 169.2(11) . 2_665 ?
 O3 Ta1 O20 100.6(11) . . ?
 O3 Ta1 O57 102.3(11) . . ?
 O13 Ta2 O18 84.7(8) . 2_665 ?
 O16 Ta2 O13 156.0(9) . . ?
 O16 Ta2 O18 72.0(8) . 2_665 ?
 O16 Ta2 O21 90.9(10) . . ?
 O20 Ta2 O13 91.4(12) . . ?
 O20 Ta2 O16 88.0(10) . . ?
 O20 Ta2 O18 74.6(9) . 2_665 ?
 O20 Ta2 O21 158.4(10) . . ?
 O21 Ta2 O13 81.0(12) . . ?
 O21 Ta2 O18 84.6(9) . 2_665 ?
 O4 Ta2 O13 105.9(11) . . ?
 O4 Ta2 O16 98.0(11) . . ?
 O4 Ta2 O18 167.4(10) . 2_665 ?
 O4 Ta2 O20 98.0(12) . . ?
 O4 Ta2 O21 103.5(12) . . ?
 O15 Ta3 O16 154.8(9) 2_665 . ?
 O15 Ta3 O18 84.7(9) 2_665 2_665 ?
 O16 Ta3 O18 70.5(8) . 2_665 ?
 O19 Ta3 O15 85.1(11) 2_665 2_665 ?
 O19 Ta3 O16 88.0(10) 2_665 . ?
 O19 Ta3 O18 83.6(9) 2_665 2_665 ?
 O57 Ta3 O15 90.4(12) . 2_665 ?
 O57 Ta3 O16 87.0(11) . . ?
 O57 Ta3 O18 74.5(9) . 2_665 ?
 O57 Ta3 O19 157.9(10) . 2_665 ?
 O8 Ta3 O15 102.7(11) 2_665 2_665 ?
 O8 Ta3 O16 102.5(10) 2_665 . ?
 O8 Ta3 O18 170.2(9) 2_665 2_665 ?
 O8 Ta3 O19 103.2(12) 2_665 2_665 ?
 O8 Ta3 O57 98.8(12) 2_665 . ?
 C2 C7 C38 123(3) . . ?
 C2 C7 H7 118.3 . . ?
 C38 C7 H7 118.3 . . ?

loop_
  _geom_torsion_atom_site_label_1
  _geom_torsion_atom_site_label_2
  _geom_torsion_atom_site_label_3
  _geom_torsion_atom_site_label_4
  _geom_torsion
  _geom_torsion_site_symmetry_1
  _geom_torsion_site_symmetry_2
  _geom_torsion_site_symmetry_3
  _geom_torsion_site_symmetry_4
  _geom_torsion_publ_flag
 W6 O12 Ta1 O17 -23(3) . . . . ?
 W6 O12 Ta1 O18 61(3) . . . 2_665 ?
 W6 O12 Ta1 O20 131(3) . . . . ?
 W6 O12 Ta1 O57 55(4) . . . . ?
 W6 O12 Ta1 O3 -128(3) . . . . ?
 Co1 N1 C2 C7 -162(3) . . . . ?
 Co1 N1 C1 C34 168(3) . . . . ?
 Co1 N2 C4 C49 147(3) . . . . ?
 Co1 N2 C3 C53 -150(3) . . . . ?
 Co1 O4 Ta2 O13 -176(4) 6_664 . . . ?
 Co1 O4 Ta2 O16 1(4) 6_664 . . . ?
 Co1 O4 Ta2 O18 38(9) 6_664 . . 2_665 ?
 Co1 O4 Ta2 O20 90(4) 6_664 . . . ?
 Co1 O4 Ta2 O21 -92(4) 6_664 . . . ?
 Co1 O3 Ta1 O12 -91(3) . . . . ?
 Co1 O3 Ta1 O17 179(3) . . . . ?
 Co1 O3 Ta1 O18 34(7) . . . 2_665 ?
 Co1 O3 Ta1 O20 1(3) . . . . ?
 Co1 O3 Ta1 O57 88(3) . . . . ?
 O12 W6 O5 W7 -28(3) . . . 2_665 ?
 O12 W1 O3 Co1 -91(3) . . . . ?
 O13 W5 O28 W6 -82.4(14) . . . . ?
 O13 W3 O16 W2 -19(4) . . . . ?
 O13 W3 O20 W1 85.0(15) . . . . ?
 O13 W3 O4 Co1 -176(4) . . . 6_664 ?
 O14 W7 O72 W6 92(6) . . . . ?
 O15 W2 O57 W1 -83.5(16) 2_665 . . . ?
 O15 W8 O25 W9 -25(3) . . . . ?
 O15 W8 O31 W7 83.5(14) . . . . ?
 O15 W8 O34 W5 85(6) . . . . ?
 O16 W2 O57 W1 71.5(15) . . . . ?
 O16 W3 O20 W1 -71.0(15) . . . . ?
 O16 W3 O4 Co1 1(4) . . . 6_664 ?
 O17 W7 O72 W6 -91(7) 2_665 . . . ?
 O17 W1 O12 W6 -23(3) . . . . ?
 O17 W1 O3 Co1 179(3) . . . . ?
 O18 W1 O12 W6 61(3) 2_665 . . . ?
 O18 W1 O3 Co1 34(7) 2_665 . . . ?
 O18 W2 O57 W1 0.9(13) 2_665 . . . ?
 O18 W3 O16 W2 -4.2(13) 2_665 . . . ?
 O18 W3 O20 W1 0.9(12) 2_665 . . . ?
 O18 W3 O4 Co1 38(9) 2_665 . . 6_664 ?
 O18 P1 O75 W7 64(2) . . . . ?
 O18 P1 O75 W8 -64(2) . . . . ?
 O18 P1 O7 W4 -63.4(16) . . . 2_665 ?
 O18 P1 O7 W9 62.6(17) . . . . ?
 O19 W2 O57 W1 -6(4) 2_665 . . . ?
 O19 W9 O25 W8 25(3) . . . . ?
 O19 W9 O27 W4 -60(8) . . . . ?
 O20 W1 O12 W6 131(3) . . . . ?
 O20 W1 O3 Co1 1(3) . . . . ?
 O20 W3 O16 W2 70.2(15) . . . . ?
 O20 W3 O4 Co1 90(4) . . . 6_664 ?
 O21 W3 O16 W2 -88.2(15) . . . . ?
 O21 W3 O20 W1 16(4) . . . . ?
 O21 W3 O4 Co1 -92(4) . . . 6_664 ?
 O21 W4 O24 W9 90(2) . . . 2_665 ?
 O21 W4 O26 W5 -22(3) . . . . ?
 O22 W6 O5 W7 -128(3) . . . 2_665 ?
 O5 W7 O72 W6 -10(6) 2_665 . . . ?
 O24 W4 O21 W3 -116(3) . . . . ?
 O24 W4 O21 Ta2 -116(3) . . . . ?
 O24 W4 O26 W5 61(4) . . . . ?
 O24 W9 O25 W8 -53(5) 2_665 . . . ?
 O24 W9 O27 W4 -144(5) 2_665 . . . ?
 O25 W8 O31 W7 3(3) . . . . ?
 O25 W8 O34 W5 13(4) . . . . ?
 O25 W9 O27 W4 8(5) . . . . ?
 O26 W5 O13 W3 -33(3) . . . . ?
 O26 W5 O13 Ta2 -33(3) . . . . ?
 O26 W5 O28 W6 7(3) . . . . ?
 O26 W4 O21 W3 37(3) . . . . ?
 O26 W4 O21 Ta2 37(3) . . . . ?
 O26 W4 O24 W9 7(4) . . . 2_665 ?
 O27 W4 O21 W3 -34(8) . . . . ?
 O27 W4 O21 Ta2 -34(8) . . . . ?
 O27 W4 O24 W9 -77(2) . . . 2_665 ?
 O27 W4 O26 W5 146(3) . . . . ?
 O27 W9 O25 W8 -144(4) . . . . ?
 O28 W6 O5 W7 53(4) . . . 2_665 ?
 O28 W5 O13 W3 122(3) . . . . ?
 O28 W5 O13 Ta2 122(3) . . . . ?
 O29 W9 O25 W8 121(4) . . . . ?
 O29 W9 O27 W4 113(5) . . . . ?
 O31 W7 O72 W6 -165(6) . . . . ?
 O31 W8 O25 W9 57(5) . . . . ?
 O31 W8 O34 W5 170(4) . . . . ?
 O32 W8 O25 W9 -117(3) . . . . ?
 O32 W8 O31 W7 177.4(13) . . . . ?
 O32 W8 O34 W5 -92(4) . . . . ?
 O33 W5 O13 W3 -136(3) . . . . ?
 O33 W5 O13 Ta2 -136(3) . . . . ?
 O33 W5 O28 W6 178.1(13) . . . . ?
 O34 W5 O13 W3 39(7) . . . . ?
 O34 W5 O13 Ta2 39(7) . . . . ?
 O34 W5 O28 W6 80.0(14) . . . . ?
 O34 W8 O25 W9 140(4) . . . . ?
 O34 W8 O31 W7 -80.5(14) . . . . ?
 N1 C2 C7 C38 4(6) . . . . ?
 N1 C1 C34 C38 -15(6) . . . . ?
 N2 C4 C49 C48 6(7) . . . . ?
 N2 C3 C53 C48 0(6) . . . . ?
 O57 W1 O12 W6 55(4) . . . . ?
 O57 W1 O3 Co1 88(3) . . . . ?
 C4 N2 C3 C53 4(6) . . . . ?
 C4 C49 C48 C53 -1(7) . . . . ?
 C4 C49 C48 C54 -170(4) . . . . ?
 O4 W3 O16 W2 168.0(16) . . . . ?
 O4 W3 O20 W1 -168.7(16) . . . . ?
 C2 N1 C1 C34 7(6) . . . . ?
 C49 C48 C53 C3 -2(6) . . . . ?
 C49 C48 C54 N56 -1(6) . . . . ?
 C49 C48 C54 N55 -177(4) . . . . ?
 N44 C45 N25 C41 0(6) . . . . ?
 N64 C65 C66 C67 -10(7) . . . . ?
 N64 C24 C30 C67 -9(7) . . . . ?
 N40 C41 C42 C43 172(5) . . . . ?
 N40 C41 C42 C29 -2(6) . . . . ?
 N40 C41 N25 C45 8(6) . . . . ?
 C65 N64 C24 C30 -3(7) . . . . ?
 C43 C42 C29 C63 4(8) . . . . ?
 C60 C61 C5 C6 -22(9) . . . . ?
 C3 N2 C4 C49 -7(6) . . . . ?
 N69 C28 C8 C33 12(7) . . . . ?
 C45 N44 C39 C38 173(3) . . . . ?
 C45 N44 C39 N40 1(6) . . . . ?
 C45 C33 C8 C28 -180(4) 8_544 . . . ?
 C66 C67 C26 N68 13(6) . . . . ?
 C66 C67 C26 N55 -167(4) . . . 3_465 ?
 C66 C67 C30 C24 11(7) . . . . ?
 C1 N1 C2 C7 -1(6) . . . . ?
 C53 C48 C54 N56 -170(4) . . . . ?
 C53 C48 C54 N55 15(6) . . . . ?
 C61 C60 C59 N58 -11(8) . . . . ?
 C61 C5 C6 N58 13(11) . . . . ?
 C41 N40 C39 N44 6(6) . . . . ?
 C41 N40 C39 C38 -166(4) . . . . ?
 C41 C42 C29 C63 179(5) . . . . ?
 C42 C43 C35 N62 -10(8) . . . . ?
 C42 C41 N25 C45 179(4) . . . . ?
 C42 C29 C63 N62 2(9) . . . . ?
 C54 C48 C53 C3 167(4) . . . . ?
 C54 N56 C23 N68 4(7) . . . 3_565 ?
 C54 N56 C23 C61 174(4) . . . 3_565 ?
 O72 W6 O5 W7 135(3) . . . 2_665 ?
 C71 C33 C8 C28 -16(7) . . . . ?
 C39 N44 C45 N25 -4(6) . . . . ?
 C39 N44 C45 C33 177(3) . . . 8_545 ?
 C39 C38 C34 C1 -172(4) . . . . ?
 C39 C38 C7 C2 176(4) . . . . ?
 C39 N40 C41 C42 178(4) . . . . ?
 C39 N40 C41 N25 -11(6) . . . . ?
 O3 W1 O12 W6 -128(3) . . . . ?
 O75 W7 O72 W6 -93(6) . . . . ?
 O75 W8 O25 W9 58(3) . . . . ?
 O75 W8 O31 W7 2.3(12) . . . . ?
 O75 W8 O34 W5 95(4) . . . . ?
 O75 P1 O18 W1 -58.7(16) . . . 2_665 ?
 O75 P1 O18 W2 58(2) . . . 2_665 ?
 O75 P1 O18 W3 -179.9(15) . . . 2_665 ?
 O75 P1 O7 W4 178.5(13) . . . 2_665 ?
 O75 P1 O7 W9 -55.6(19) . . . . ?
 O76 W6 O5 W7 54(3) . . . 2_665 ?
 O76 W5 O13 W3 52(3) . . . . ?
 O76 W5 O13 Ta2 52(3) . . . . ?
 O76 W5 O28 W6 0.3(12) . . . . ?
 O76 P1 O18 W1 58.4(16) 2_665 . . 2_665 ?
 O76 P1 O18 W2 175.2(15) 2_665 . . 2_665 ?
 O76 P1 O18 W3 -63(2) 2_665 . . 2_665 ?
 O76 P1 O75 W7 -52.1(19) 2_665 . . . ?
 O76 P1 O75 W8 -179.9(15) 2_665 . . . ?
 O76 P1 O7 W4 56.0(18) 2_665 . . 2_665 ?
 O76 P1 O7 W9 -178.1(13) 2_665 . . . ?
 C70 N69 C28 C8 -10(6) . . . . ?
 C70 C71 C33 C45 -175(4) . . . 8_544 ?
 C70 C71 C33 C8 21(6) . . . . ?
 O77 W4 O21 W3 144(3) . . . . ?
 O77 W4 O21 Ta2 144(3) . . . . ?
 O77 W4 O24 W9 -172(2) . . . 2_665 ?
 O77 W4 O26 W5 -119(3) . . . . ?
 C59 N58 C6 C5 -3(10) . . . . ?
 C59 C60 C61 C23 179(5) . . . 3_465 ?
 C59 C60 C61 C5 20(8) . . . . ?
 N25 C41 C42 C43 0(7) . . . . ?
 N25 C41 C42 C29 -174(4) . . . . ?
 C34 C38 C39 N44 13(6) . . . . ?
 C34 C38 C39 N40 -173(4) . . . . ?
 C34 C38 C7 C2 -11(6) . . . . ?
 C35 N62 C63 C29 -12(9) . . . . ?
 C35 C43 C42 C41 -175(5) . . . . ?
 C35 C43 C42 C29 -1(8) . . . . ?
 C63 N62 C35 C43 16(8) . . . . ?
 C33 C45 N25 C41 179(3) 8_545 . . . ?
 C33 C71 C70 N69 -20(6) . . . . ?
 C23 N68 C26 C67 178(4) 3_465 . . . ?
 C23 N68 C26 N55 -3(7) 3_465 . . 3_465 ?
 C23 N56 C54 C48 179(4) . . . . ?
 C23 N56 C54 N55 -6(7) . . . . ?
 C23 C61 C5 C6 180(5) 3_465 . . . ?
 C26 C67 C66 C65 -179(4) . . . . ?
 C26 C67 C30 C24 -172(4) . . . . ?
 C26 N55 C54 C48 -178(4) 3_565 . . . ?
 C26 N55 C54 N56 7(6) 3_565 . . . ?
 C28 N69 C70 C71 15(6) . . . . ?
 O7 W4 O21 W3 -46(3) 2_665 . . . ?
 O7 W4 O21 Ta2 -46(3) 2_665 . . . ?
 O7 W4 O24 W9 6.5(17) 2_665 . . 2_665 ?
 O7 W4 O26 W5 62(3) 2_665 . . . ?
 O7 W9 O25 W8 -58(3) . . . . ?
 O7 W9 O27 W4 -74(5) . . . . ?
 O7 P1 O18 W1 -177.6(12) . . . 2_665 ?
 O7 P1 O18 W2 -60.8(17) . . . 2_665 ?
 O7 P1 O18 W3 61.2(18) . . . 2_665 ?
 O7 P1 O75 W7 -178.0(14) . . . . ?
 O7 P1 O75 W8 54.3(19) . . . . ?
 O8 W2 O57 W1 173.6(15) 2_665 . . . ?
 C24 N64 C65 C66 13(7) . . . . ?
 C30 C67 C66 C65 -2(7) . . . . ?
 C30 C67 C26 N68 -164(4) . . . . ?
 C30 C67 C26 N55 16(7) . . . 3_465 ?
 C6 N58 C59 C60 3(9) . . . . ?
 Ta1 O20 Ta2 O13 85.0(15) . . . . ?
 Ta1 O20 Ta2 O16 -71.0(15) . . . . ?
 Ta1 O20 Ta2 O18 0.9(12) . . . 2_665 ?
 Ta1 O20 Ta2 O21 16(4) . . . . ?
 Ta1 O20 Ta2 O4 -168.7(16) . . . . ?
 Ta1 O57 Ta3 O15 -83.5(16) . . . 2_665 ?
 Ta1 O57 Ta3 O16 71.5(15) . . . . ?
 Ta1 O57 Ta3 O18 0.9(13) . . . 2_665 ?
 Ta1 O57 Ta3 O19 -6(4) . . . 2_665 ?
 Ta1 O57 Ta3 O8 173.6(15) . . . 2_665 ?
 Ta3 O16 Ta2 O13 -19(4) . . . . ?
 Ta3 O16 Ta2 O18 -4.2(13) . . . 2_665 ?
 Ta3 O16 Ta2 O20 70.2(15) . . . . ?
 Ta3 O16 Ta2 O21 -88.2(15) . . . . ?
 Ta3 O16 Ta2 O4 168.0(16) . . . . ?
 C7 C38 C39 N44 -175(4) . . . . ?
 C7 C38 C39 N40 -2(6) . . . . ?
 C7 C38 C34 C1 16(6) . . . . ?

_smtbx_masks_special_details       ?
loop_
  _smtbx_masks_void_nr
  _smtbx_masks_void_average_x
  _smtbx_masks_void_average_y
  _smtbx_masks_void_average_z
  _smtbx_masks_void_volume
  _smtbx_masks_void_count_electrons
  _smtbx_masks_void_content
 1 0.503 0.000 -0.990 1401.9 394.5 ?
 2 0.559 0.500 -0.231 1401.9 394.5 ?

_smtbx_masks_void_probe_radius     1.2
_smtbx_masks_void_truncation_radius  1.2
_shelx_res_file
;
TITL 2024.2.27-zyl_auto_a.res in Aba2
    2024.2.27-zyl_auto.res
    created by SHELXL-2018/3 at 11:41:24 on 05-Dec-2024
REM Old TITL 2024 in Cmcm
REM SHELXT solution in Aba2: R1 0.180, Rweak 0.062, Alpha 0.032
REM <I/s> 2.537 for 245 systematic absences, Orientation a'=c, b'=-b, c'=a
REM Flack x = 0.440 ( 0.019 ) from 2086 Parsons' quotients
REM Formula found by SHELXT: C144 N101 P24 Co2 Nb2 W18
CELL 1.54184 30.3133 33.1363 13.3688 90 90 90
ZERR 4 0.0005 0.0006 0.0003 0 0 0
LATT -5
SYMM -X,-Y,+Z
SYMM 0.5+X,0.5-Y,+Z
SYMM 0.5-X,0.5+Y,+Z
SFAC C H Co N O P Ta W
UNIT 288 208 8 96 272 8 12 60
ISOR 0.01 0.02
DELU 0.01 0.02
ISOR 0.001 0.002 O17 P1
EADP W1 Ta1
EADP W2 Ta3
EADP W3 Ta2
ISOR 0.001 0.002 O18 O12 C3 O28
ISOR 0.005 0.01 C7
EXYZ W1 Ta1
EXYZ W2 Ta3
EXYZ W3 Ta2

L.S. 11
PLAN  16
SIZE 0.01 0.02 0.013
TEMP -103
CONF
MORE -1
BOND $H
ABIN
fmap 2
acta
REM <olex2.extras>
REM <HklSrc "%.\\2024.2.27-ZYL_auto.hkl">
REM </olex2.extras>

WGHT    0.183100
FVAR       0.03067
W7    8    0.427628    0.457182    0.622937    11.00000    0.03017    0.00978 =
         0.03263   -0.00134    0.00583   -0.00224
W6    8    0.454685    0.568153    0.621453    11.00000    0.02983    0.00879 =
         0.03220   -0.00264    0.00729   -0.00109
PART 1
W1    8    0.536928    0.645660    0.544040    10.50000    0.02574    0.00761 =
         0.03471   -0.00274    0.00134   -0.00086
PART 0
W5    8    0.400464    0.580282    0.403045    11.00000    0.02701    0.01014 =
         0.05478   -0.00037   -0.00703    0.00545
PART 1
W2    8    0.591911    0.633231    0.324674    10.50000    0.03532    0.00921 =
         0.04095    0.00251    0.01438    0.00126
W3    8    0.482783    0.657605    0.324759    10.50000    0.03738    0.00722 =
         0.03313    0.00361   -0.00252    0.00434
PART 0
W8    8    0.374265    0.469549    0.405078    11.00000    0.02577    0.01195 =
         0.05919   -0.00219   -0.01156    0.00518
W4    8    0.458516    0.567689    0.166978    11.00000    0.06316    0.01378 =
         0.02756    0.00320   -0.01060    0.00356
W9    8    0.432541    0.456378    0.167567    11.00000    0.06342    0.01464 =
         0.02990   -0.00058   -0.01754    0.00222
CO1   3    0.537170    0.740368    0.701282    11.00000    0.01613    0.01376 =
         0.03921   -0.00413    0.00114   -0.00234
P1    6    0.485853    0.441013    0.395590    11.00000    0.01316    0.01010 =
         0.01195    0.00086    0.00013    0.00016
O12   5    0.485931    0.617883    0.587818    11.00000    0.01715    0.01673 =
         0.01669   -0.00033   -0.00004    0.00015
O13   5    0.432698    0.628469    0.382096    11.00000    0.02706    0.02188 =
         0.04077   -0.00049    0.00456    0.01065
O14   5    0.407627    0.453909    0.743096    11.00000    0.05596    0.01160 =
         0.04479   -0.00587    0.00359    0.00667
O15   5    0.380315    0.411519    0.384035    11.00000    0.03477    0.01644 =
         0.03551   -0.00126   -0.00274    0.00609
O16   5    0.542124    0.664883    0.282802    11.00000    0.03893    0.01023 =
         0.00849    0.00051    0.00454   -0.00438
O17   5    0.570614    0.598194    0.590352    11.00000    0.02097    0.02079 =
         0.02072   -0.00018    0.00019    0.00046
O18   5    0.474492    0.394473    0.395385    11.00000    0.01472    0.01429 =
         0.01405    0.00015    0.00009   -0.00019
O19   5    0.420514    0.402109    0.219429    11.00000    0.03406    0.02056 =
         0.02369   -0.00469   -0.01291   -0.00073
O20   5    0.499243    0.676078    0.447888    11.00000    0.03314    0.01808 =
         0.03137    0.00011    0.00919    0.01074
O21   5    0.472502    0.619129    0.216712    11.00000    0.04791    0.01768 =
         0.02351    0.00677   -0.00120    0.00521
O22   5    0.438688    0.578233    0.735803    11.00000    0.05418    0.02198 =
         0.03588    0.00229    0.00494   -0.01556
O5    5    0.510917    0.546643    0.643536    11.00000    0.02426    0.02117 =
         0.01569   -0.00484   -0.01569    0.00007
O24   5    0.514425    0.564260    0.110464    11.00000    0.05642    0.03828 =
         0.03168    0.00820   -0.00286    0.00037
O25   5    0.398620    0.474669    0.275887    11.00000    0.04008    0.02587 =
         0.04704    0.00216   -0.01189    0.00095
O26   5    0.419301    0.563383    0.271473    11.00000    0.02533    0.02669 =
         0.03809   -0.00039   -0.01382    0.00463
O27   5    0.451388    0.510011    0.142707    11.00000    0.05629    0.02897 =
         0.03465   -0.00677   -0.00440   -0.00126
O28   5    0.404644    0.584800    0.541285    11.00000    0.02437    0.02415 =
         0.02520    0.00004    0.00013    0.00046
O29   5    0.397234    0.454506    0.071877    11.00000    0.05968    0.03254 =
         0.03219    0.00730   -0.01048    0.00105
O1    5    0.579015    0.719388    0.812201    11.00000    0.03219    0.01495 =
         0.04555    0.01389   -0.00907   -0.00442
O31   5    0.375232    0.462269    0.543358    11.00000    0.02145    0.01642 =
         0.05002   -0.00056    0.00066    0.00777
O32   5    0.317058    0.469134    0.385987    11.00000    0.02594    0.02911 =
         0.05611   -0.01470   -0.00282    0.00738
O33   5    0.347554    0.598861    0.382547    11.00000    0.02507    0.02548 =
         0.03136    0.00039   -0.00231    0.00161
O34   5    0.385565    0.523821    0.428276    11.00000    0.03574    0.01999 =
         0.02490   -0.00365   -0.00536    0.00830
N1    4    0.480777    0.720421    0.781867    11.00000    0.03255    0.02076 =
         0.02727    0.00588    0.00329   -0.00294
O2    5    0.496743    0.760986    0.584533    11.00000    0.03905    0.04268 =
         0.03352    0.00918   -0.01393   -0.01076
N2    4    0.590908    0.764960    0.613992    11.00000    0.01929    0.02443 =
         0.02534    0.00120   -0.00072   -0.00084
O57   5    0.586057    0.657228    0.447562    11.00000    0.02463    0.03487 =
         0.03086    0.00740   -0.00984   -0.01173

N58   4    0.249984    0.487473    0.662228    11.00000    0.06605    0.05344 =
         0.06597    0.00566   -0.00058    0.00154
C4    1    0.593570    0.805944    0.606069    11.00000    0.02117    0.02302 =
         0.02041   -0.00189    0.00626    0.00220
AFIX  43
H4    2    0.566938    0.821051    0.605202    11.00000   -1.20000
AFIX   0
N62   4    0.307428    0.489145    0.909887    11.00000    0.05288    0.04633 =
         0.05092    0.00731   -0.00796   -0.00115
O4    5    0.460937    0.703453    0.277114    11.00000    0.04708    0.01746 =
         0.04537   -0.00163   -0.00810    0.00615
C2    1    0.474451    0.679729    0.802133    11.00000    0.02406    0.02147 =
         0.01944    0.00571    0.00282   -0.00252
AFIX  43
H2    2    0.498528    0.661460    0.797787    11.00000   -1.20000
AFIX   0
C49   1    0.631294    0.825635    0.599553    11.00000    0.02296    0.02978 =
         0.03358    0.00067    0.00077   -0.00014
AFIX  43
H49   2    0.631750    0.854299    0.600502    11.00000   -1.20000
AFIX   0
N44   4    0.316523    0.696530    0.846883    11.00000    0.02550    0.02013 =
         0.01646   -0.01402    0.01042   -0.00128
C38   1    0.395728    0.690296    0.830852    11.00000    0.02311    0.02230 =
         0.02415   -0.00629    0.00258   -0.00238

N64   4    0.410247    0.737834    0.569041    11.00000    0.03048    0.03335 =
         0.00794   -0.00431    0.00414   -0.00222
C48   1    0.670885    0.803633    0.591171    11.00000    0.01808    0.02286 =
         0.01702   -0.00441    0.00905   -0.00339
N40   4    0.351097    0.632302    0.869491    11.00000    0.02768    0.02953 =
         0.03431    0.00286    0.00155   -0.00225
N68   4    0.290961    0.634651    0.617608    11.00000    0.02948    0.03533 =
         0.04027   -0.00005   -0.00872    0.00940
C65   1    0.409464    0.697245    0.580338    11.00000    0.03260    0.03174 =
         0.03445   -0.00071    0.00371    0.00377
AFIX  43
H65   2    0.436910    0.683595    0.585994    11.00000   -1.20000
AFIX   0

C43   1    0.269729    0.551174    0.896321    11.00000    0.02889    0.03424 =
         0.03156    0.00365   -0.00398   -0.00765
AFIX  43
H43   2    0.242510    0.565233    0.891188    11.00000   -1.20000
AFIX   0

C60   1    0.291953    0.550851    0.637277    11.00000    0.04626    0.04373 =
         0.03695    0.00058    0.00488    0.00805
AFIX  43
H60   2    0.319171    0.565058    0.636475    11.00000   -1.20000
AFIX   0

C3    1    0.628657    0.742252    0.604223    11.00000    0.01885    0.01881 =
         0.01851   -0.00003    0.00010    0.00001
AFIX  43
H3    2    0.627099    0.713623    0.605616    11.00000   -1.20000
AFIX   0

C67   1    0.330572    0.698834    0.592715    11.00000    0.03318    0.03667 =
         0.02760   -0.00378   -0.00173    0.00101
N56   4    0.712110    0.866144    0.615842    11.00000    0.03761    0.02486 =
         0.04269   -0.00480    0.00500   -0.00419
N69   4    0.341676    0.744270    0.336275    11.00000    0.02542    0.03248 =
         0.02278   -0.00185    0.00224    0.00161
C45   1    0.277558    0.676673    0.858654    11.00000    0.02508    0.02667 =
         0.01821    0.00003   -0.00052   -0.00295
C66   1    0.370047    0.673522    0.584331    11.00000    0.02761    0.03499 =
         0.02866    0.00082   -0.01452    0.00045
AFIX  43
H66   2    0.369534    0.644873    0.581850    11.00000   -1.20000
AFIX   0

C1    1    0.443094    0.744837    0.787928    11.00000    0.02785    0.02905 =
         0.02158    0.00002    0.00523   -0.00240
AFIX  43
H1    2    0.445452    0.772152    0.767019    11.00000   -1.20000
AFIX   0
N55   4    0.750458    0.804628    0.588170    11.00000    0.02385    0.02191 =
         0.01931   -0.00133   -0.00136    0.00183
C53   1    0.669888    0.761823    0.592067    11.00000    0.02229    0.02869 =
         0.03015    0.00476    0.00788    0.00447
AFIX  43
H53   2    0.696255    0.746615    0.584696    11.00000   -1.20000
AFIX   0

C61   1    0.251093    0.570948    0.632176    11.00000    0.04253    0.03892 =
         0.03974   -0.00480    0.00482    0.00396
C41   1    0.311487    0.616193    0.869068    11.00000    0.02567    0.02672 =
         0.01355    0.00039   -0.00224   -0.00403
C42   1    0.308976    0.571790    0.883279    11.00000    0.03589    0.03211 =
         0.04033   -0.00456   -0.00324   -0.00695
C54   1    0.713567    0.824321    0.600675    11.00000    0.02161    0.02965 =
         0.03206   -0.00839    0.00079   -0.00193
O72   5    0.431606    0.514050    0.614798    11.00000    0.02545    0.02095 =
         0.04062    0.00117   -0.00183    0.00028
C71   1    0.303852    0.680038    0.341461    11.00000    0.02814    0.03370 =
         0.03266   -0.00292    0.00750    0.00218
AFIX  43
H71   2    0.304921    0.651903    0.328016    11.00000   -1.20000
AFIX   0

C39   1    0.352438    0.671220    0.854352    11.00000    0.02568    0.02262 =
         0.02522   -0.01011    0.00585   -0.00018
O3    5    0.545241    0.682393    0.636176    11.00000    0.02718    0.02268 =
         0.03835   -0.00874    0.00857   -0.00235
O75   5    0.449362    0.463135    0.449109    11.00000    0.03336    0.01847 =
         0.02105    0.00244    0.00260    0.00758
O76   5    0.470546    0.553899    0.456418    11.00000    0.03477    0.02293 =
         0.02391    0.00259    0.00032    0.00357
C70   1    0.341473    0.703015    0.347381    11.00000    0.02226    0.03248 =
         0.00819    0.00962   -0.00361    0.00699
AFIX  43
H70   2    0.368711    0.689745    0.359765    11.00000   -1.20000
AFIX   0

O77   5    0.430091    0.582066    0.069268    11.00000    0.07141    0.04353 =
         0.04435    0.01142   -0.01836   -0.00445
C59   1    0.290109    0.508066    0.643699    11.00000    0.05447    0.04101 =
         0.04091   -0.00434    0.00089    0.00675
AFIX  43
H59   2    0.316450    0.492901    0.635354    11.00000   -1.20000
AFIX   0

N25   4    0.273574    0.636643    0.869635    11.00000    0.02694    0.02964 =
         0.03296   -0.00047   -0.00248   -0.00254
C29   1    0.349422    0.550084    0.892608    11.00000    0.03864    0.04261 =
         0.04209    0.01065    0.00533   -0.00498
AFIX  43
H29   2    0.376824    0.563897    0.888498    11.00000   -1.20000
AFIX   0
C34   1    0.402322    0.731303    0.822922    11.00000    0.02312    0.02661 =
         0.01486    0.00169    0.00350    0.00196
AFIX  43
H34   2    0.379753    0.749846    0.840770    11.00000   -1.20000
AFIX   0
C35   1    0.269770    0.513700    0.915055    11.00000    0.04002    0.03814 =
         0.02902    0.00608    0.00535   -0.00854
AFIX  43
H35   2    0.242651    0.501467    0.933747    11.00000   -1.20000
AFIX   0
C63   1    0.348424    0.507290    0.908225    11.00000    0.05649    0.04548 =
         0.05885    0.00373    0.00552    0.00028
AFIX  43
H63   2    0.374738    0.492128    0.917018    11.00000   -1.20000
AFIX   0

C33   1    0.262869    0.700774    0.356656    11.00000    0.02923    0.03253 =
         0.02245   -0.00537    0.00262   -0.00201
C23   1    0.751924    0.883066    0.626139    11.00000    0.03779    0.03233 =
         0.03615   -0.00996   -0.00090   -0.00899
C26   1    0.287020    0.675729    0.599703    11.00000    0.03088    0.03502 =
         0.02484   -0.00153   -0.00212    0.00092
C28   1    0.302818    0.762683    0.342835    11.00000    0.02867    0.02935 =
         0.01693    0.00169   -0.00280   -0.00002
AFIX  43
H28   2    0.302251    0.791304    0.346767    11.00000   -1.20000
AFIX   0
C8    1    0.261774    0.741284    0.344236    11.00000    0.03047    0.03510 =
         0.03387   -0.00125    0.00277    0.00019
AFIX  43
H8    2    0.234545    0.755144    0.336657    11.00000   -1.20000
AFIX   0

O7    5    0.488387    0.454968    0.291822    11.00000    0.02913    0.01858 =
         0.01593    0.00076    0.00260   -0.00567
O8    5    0.364374    0.339226    0.280349    11.00000    0.05260    0.02232 =
         0.02820    0.00715    0.00445    0.00841
C24   1    0.370853    0.758048    0.580915    11.00000    0.03835    0.03562 =
         0.03366    0.00438   -0.00933   -0.00185
AFIX  43
H24   2    0.370806    0.786654    0.576177    11.00000   -1.20000
AFIX   0

O6    5    0.291222    0.419627    0.935511    11.00000    0.05196    0.05602 =
         0.08923    0.00354   -0.01115    0.00106
AFIX   3
H6A   2    0.279442    0.443087    0.923491    11.00000   -1.50000
H6B   2    0.319752    0.422117    0.938981    11.00000   -1.50000
AFIX   0

C30   1    0.332227    0.738890    0.599039    11.00000    0.02755    0.03364 =
         0.02279   -0.00343   -0.01469    0.00371
AFIX  43
H30   2    0.306586    0.753871    0.616083    11.00000   -1.20000
AFIX   0

C5    1    0.215729    0.551028    0.663612    11.00000    0.04462    0.05094 =
         0.04778    0.00591    0.00172    0.00420
AFIX  43
H5    2    0.190304    0.565840    0.683055    11.00000   -1.20000
AFIX   0
C6    1    0.214787    0.509556    0.668889    11.00000    0.06009    0.05441 =
         0.05997    0.00435   -0.00245   -0.00189
AFIX  43
H6    2    0.187143    0.496538    0.677802    11.00000   -1.20000
AFIX   0

PART 2
TA1   7    0.536928    0.645660    0.544040    10.50000    0.02574    0.00761 =
         0.03471   -0.00274    0.00134   -0.00086
TA2   7    0.482783    0.657605    0.324759    10.50000    0.03738    0.00722 =
         0.03313    0.00361   -0.00252    0.00434
TA3   7    0.591911    0.633231    0.324674    10.50000    0.03532    0.00921 =
         0.04095    0.00251    0.01438    0.00126
PART 0
C7    1    0.433085    0.665846    0.828630    11.00000    0.02167    0.02249 =
         0.01592    0.00281   -0.00055   -0.00288
AFIX  43
H7    2    0.429970    0.638216    0.846228    11.00000   -1.20000
AFIX   0
HKLF 4


REM  2024.2.27-zyl_auto_a.res in Aba2
REM wR2 = 0.2336, GooF = S = 1.050, Restrained GooF = 1.016 for all data
REM R1 = 0.0822 for 7965 Fo > 4sig(Fo) and 0.0903 for all 9007 data
REM 838 parameters refined using 881 restraints

END

WGHT      0.1830      0.0000

REM Highest difference peak  6.217,  deepest hole -3.918,  1-sigma level  0.639
Q1    1   0.4816  0.6549  0.4025  11.00000  0.05    6.22
Q2    1   0.4591  0.5688  0.5415  11.00000  0.05    5.53
Q3    1   0.4231  0.4564  0.6991  11.00000  0.05    5.34
Q4    1   0.4309  0.4563  0.2461  11.00000  0.05    5.32
Q5    1   0.4323  0.4560  0.5435  11.00000  0.05    5.20
Q6    1   0.4621  0.5699  0.2475  11.00000  0.05    5.12
Q7    1   0.4531  0.4300  0.6219  11.00000  0.05    5.04
Q8    1   0.5934  0.6322  0.4035  11.00000  0.05    4.92
Q9    1   0.4619  0.5673  0.7036  11.00000  0.05    4.86
Q10   1   0.4610  0.5680  0.0880  11.00000  0.05    4.58
Q11   1   0.4293  0.4561  0.0869  11.00000  0.05    4.57
Q12   1   0.3998  0.5827  0.3226  11.00000  0.05    4.49
Q13   1   0.5917  0.6322  0.2431  11.00000  0.05    4.19
Q14   1   0.4844  0.6603  0.2422  11.00000  0.05    4.11
Q15   1   0.4798  0.5385  0.6232  11.00000  0.05    4.09
Q16   1   0.3773  0.4706  0.3196  11.00000  0.05    4.03
;
_shelx_res_checksum                5609
_shelx_hkl_file
;
  -3   0   0    0.73    0.42
  -4   0   0   90.36    3.25
  -5   0   0    1.15    0.63
  -6   0   0 1887.74   18.41
  -7   0   0    5.52    6.77
  -8   0   0  512.83   29.36
  -9   0   0    5.28    4.82
 -10   0   0   58.31    9.50
 -11   0   0    1.09    4.06
 -12   0   0  320.24   21.31
 -13   0   0    1.20    2.90
 -14   0   0  321.96   21.41
 -15   0   0    1.88    2.98
 -16   0   0  243.76   19.19
 -17   0   0    1.78    3.13
 -18   0   0  183.53   17.86
 -19   0   0   -1.51    3.19
 -20   0   0   10.28    5.27
 -21   0   0    2.67    3.94
 -22   0   0  101.70   16.93
 -23   0   0   -2.99    4.91
 -23   0   0    0.37    1.79
 -24   0   0  195.54   10.82
 -25   0   0    1.10    2.01
 -26   0   0    1.21    2.04
 -27   0   0    0.17    1.96
 -28   0   0    1.63    2.14
 -29   0   0   -1.18    2.39
 -30   0   0   69.51    7.24
  32   0   0   32.04    5.27
  33   0   0    0.34    2.45
  34   0   0  269.00   13.51
  35   0   0   14.04    4.59
  36   0   0  665.92   19.84
  37   0   0   17.52    3.99
  -2   2   0 1792.92   54.76
  -3   2   0  467.75    9.84
  -4   2   0  438.96    9.78
  -4   2   0  615.47   34.28
  -5   2   0   16.36    7.49
  -5   2   0   14.21    1.89
  -6   2   0 2266.03   64.06
  -6   2   0 1745.00   21.15
  -7   2   0  425.59   27.41
  -7  -2   0  466.78   27.17
  -8   2   0  359.17   24.61
  -8   2   0  302.39    9.25
  -9   2   0  457.90   27.02
  -9   2   0  423.12   11.41
 -10  -2   0  136.18   13.34
 -10   2   0  108.91    6.26
 -10   2   0  105.55   12.88
 -11   2   0  258.83    9.99
 -11   2   0  261.96   20.09
 -11  -2   0  271.03   19.16
 -12  -2   0  184.95   16.15
 -12   2   0  189.88   16.84
 -12   2   0  168.21    8.58
 -13   2   0   62.79   10.35
 -13  -2   0   64.12    9.79
 -14   2   0  106.13   12.67
 -14  -2   0   94.03   11.40
 -15  -2   0   14.43    4.94
 -15   2   0   16.90    5.88
 -16   2   0  524.55   29.13
 -16  -2   0  494.96   26.43
 -17  -2   0  220.36   18.40
 -17   2   0  239.66   20.52
 -18  -2   0   57.77   10.07
 -18   2   0   74.21   11.95
 -19  -2   0    9.10    4.53
 -19   2   0   12.71    5.61
 -20  -2   0   33.12    8.55
 -20   2   0   34.11    9.37
 -21   2   0  387.87   31.70
 -21  -2   0  393.30   30.17
 -22   2   0   25.77   10.13
 -23  -2   0  314.00   13.50
 -23   2   0  315.92   13.36
 -24  -2   0    4.34    2.46
 -24   2   0    5.83    2.63
 -25  -2   0   31.57    4.85
 -25   2   0   33.96    5.04
 -26   2   0   14.40    3.56
 -26  -2   0   15.79    3.67
 -27  -2   0    0.92    2.10
 -27   2   0    0.56    2.22
 -28   2   0    8.74    3.19
 -28  -2   0    8.27    2.92
 -29   2   0   18.04    4.37
 -30   2   0    5.57    3.01
 -31   2   0    4.67    3.09
  31   2   0    1.53    2.93
  32   2   0   -0.06    2.50
  33   2   0   20.21    4.31
  33  -2   0   19.01    4.10
  34  -2   0   89.78    7.81
  34   2   0   90.34    8.00
  35  -2   0  127.30    9.16
  35   2   0  118.02    9.05
  36   2   0  138.74    9.30
  36  -2   0  140.64    9.14
  37   2   0   74.80    6.68
  37  -2   0   74.56    6.41
   0   4   0  331.93    8.87
  -1   4   0  186.06    9.84
  -2   4   0  339.12    7.10
  -2   4   0  474.31   20.98
  -3   4   0   56.88    9.48
  -4   4   0  680.17   33.71
  -4   4   0  469.95   13.84
  -5   4   0  680.33   16.50
  -5   4   0  914.04   40.11
  -6   4   0    1.38    1.40
  -6   4   0   13.94    7.60
  -7   4   0  501.20   29.97
  -7  -4   0  502.92   26.30
  -8   4   0    3.33    1.51
  -8   4   0    6.91    5.49
  -8  -4   0    7.07    4.48
  -9   4   0  173.04   17.32
  -9   4   0  154.08    8.05
  -9  -4   0  167.02   14.44
 -10  -4   0  231.51   16.79
 -10   4   0  244.46   20.08
 -10   4   0  213.92    9.74
 -11   4   0  181.68    9.15
 -11  -4   0  183.66   15.09
 -11   4   0  201.44   18.13
 -12  -4   0   14.16    4.77
 -12   4   0   19.56    6.40
 -12   4   0   16.93    3.06
 -13  -4   0    6.49    3.65
 -13   4   0    6.88    4.05
 -13   4   0    8.09    2.34
 -14  -4   0  288.06   18.52
 -14   4   0  284.98   21.57
 -14   4   0  311.31   12.85
 -15   4   0  766.63   20.80
 -15   4   0  697.03   33.86
 -15  -4   0  662.85   28.61
 -16   4   0 1334.36   48.01
 -16  -4   0 1241.04   40.44
 -17  -4   0 3426.00   69.27
 -17   4   0 3626.76   81.14
 -18   4   0  154.99   17.97
 -18  -4   0  138.39   14.92
 -19  -4   0 2778.12   69.45
 -19   4   0 2800.29   76.67
 -20   4   0  240.48   23.91
 -21   4   0  188.78   22.87
 -22   4   0  138.12   20.94
 -23   4   0   79.96    7.03
 -23  -4   0   86.79    7.56
 -24  -4   0   30.16    4.85
 -24   4   0   34.31    4.85
 -25  -4   0   23.08    4.43
 -25   4   0   27.58    4.72
 -26  -4   0   65.99    7.04
 -26   4   0   70.66    7.25
 -27   4   0   26.34    4.84
 -28   4   0    2.26    2.56
  29   4   0   43.66    6.09
 -29   4   0   43.73    6.05
 -30   4   0    8.17    3.36
  30   4   0    9.32    3.78
  31   4   0   38.05    5.77
 -31   4   0   40.29    5.76
 -32   4   0    0.15    2.12
  32   4   0   -4.16    2.87
  33   4   0   -0.96    3.13
  34   4   0   -4.82    3.73
  34  -4   0   -6.88    3.66
  35  -4   0   -1.89    2.75
  35   4   0   -4.45    3.07
  36  -4   0   -0.11    2.06
  36   4   0   -1.28    2.55
  37  -4   0    3.62    1.87
  37   4   0    0.52    1.92
   0   6   0  130.66    6.58
  -1   6   0   11.87    2.76
  -2   6   0  284.36   13.85
  -2   6   0  274.98    8.21
  -3   6   0   68.01    8.77
  -4   6   0  189.82   15.95
  -5   6   0  148.65    9.81
  -5   6   0  168.36   16.36
  -6   6   0  846.00   37.19
  -6  -6   0  919.18   26.13
  -7  -6   0  315.73   15.85
  -7   6   0  272.42   12.72
  -7   6   0  320.28   23.18
  -8  -6   0  535.60   21.22
  -8   6   0  542.38   17.98
  -9   6   0   80.84   12.31
  -9   6   0   71.78    6.46
  -9  -6   0   67.36    8.19
 -10  -6   0   63.02    8.06
 -10   6   0   81.93    6.96
 -10   6   0   94.72   13.01
 -11   6   0  200.01   10.80
 -11   6   0  209.95   19.24
 -11  -6   0  162.26   12.75
 -12   6   0   14.17    5.99
 -12   6   0   11.85    2.99
 -12  -6   0   13.69    4.19
 -13  -6   0  679.44   25.53
 -13   6   0  742.28   35.87
 -13   6   0  729.70   20.87
 -14   6   0  313.32   23.46
 -14  -6   0  296.27   17.64
 -14   6   0  326.65   14.06
 -15  -6   0   60.76    8.46
 -15   6   0   75.54    7.14
 -15   6   0   78.47   12.09
 -16   6   0   72.53   12.06
 -16   6   0   92.02    7.91
 -17   6   0 2566.30   71.46
 -18   6   0   93.39   14.65
 -19   6   0 2024.36   67.81
 -20   6   0  504.82   35.90
 -21   6   0  232.08   25.69
 -22   6   0  135.00   20.92
 -23   6   0   66.44    6.63
 -23  -6   0   72.38    7.07
 -24   6   0    3.18    2.33
 -25   6   0   86.94    8.04
 -26   6   0   11.37    3.63
  26   6   0   10.50    3.74
  27   6   0    9.09    3.75
 -27   6   0    9.67    3.68
  28   6   0   34.72    5.92
 -28   6   0   30.79    5.43
  29   6   0    3.45    3.27
 -29   6   0    1.88    2.72
 -30   6   0   27.19    4.95
  30   6   0   25.12    5.16
 -31   6   0    2.56    2.86
  31   6   0    2.55    2.79
 -32   6   0   12.61    3.71
  32   6   0    8.92    3.51
 -33   6   0   13.62    3.65
  33   6   0   16.34    4.10
  34   6   0   23.98    4.39
  35  -6   0    5.14    2.28
  35   6   0    3.56    2.61
  36   6   0    3.49    2.23
  36  -6   0    3.86    2.29
   0   8   0 1457.67   23.80
  -1   8   0 1598.22   27.49
  -2   8   0  864.72   17.80
  -2   8   0  904.17   23.44
  -3   8   0 5563.51   65.54
  -3   8   0 5054.67   39.94
  -4   8   0  154.47   12.70
  -5   8   0  505.86   21.66
  -5   8   0  522.90   25.21
  -6   8   0  177.19   12.82
  -6   8   0  182.37   16.07
  -7   8   0  264.45   20.46
  -7   8   0  274.93   15.80
  -8   8   0  412.26   18.44
  -8   8   0  431.87   26.72
  -9   8   0  297.99   22.81
  -9   8   0  292.54   15.41
 -10   8   0  346.74   24.84
 -10   8   0  319.93   15.90
 -11   8   0  196.31   19.22
 -11   8   0  199.11   12.46
 -11  -8   0  161.34   10.39
 -12   8   0  114.97    9.54
 -12   8   0  130.71   16.07
 -13   8   0   10.98    5.40
 -13   8   0   11.78    3.42
 -14   8   0    3.84    3.95
 -14   8   0    3.74    2.46
 -15   8   0  421.86   29.17
 -15   8   0  390.84   17.24
 -16   8   0  160.53   18.69
 -16   8   0  149.28   10.97
 -17   8   0   64.35   12.30
 -18   8   0  134.95   17.79
 -19   8   0  200.84   22.77
 -20   8   0   45.05   11.61
 -21   8   0  276.67   29.18
  22   8   0    1.86    2.21
 -22   8   0    1.19    1.73
 -23   8   0   41.30    5.55
  23   8   0   41.73    5.95
 -24   8   0    3.80    2.47
  24   8   0    4.78    2.59
  25   8   0    0.07    2.79
 -25   8   0    0.48    2.40
 -26   8   0    5.45    2.87
  26   8   0    6.54    3.33
  27   8   0    3.51    3.17
 -27   8   0    4.30    3.05
  28   8   0   39.21    6.43
 -28   8   0   44.15    6.32
 -29   8   0   27.81    5.48
  29   8   0   19.76    5.01
 -30   8   0    7.61    3.44
  30   8   0    3.55    2.97
 -31   8   0   51.74    6.65
  31   8   0   51.41    6.83
  32   8   0  130.71   10.25
 -32   8   0  136.05    9.82
 -33   8   0  346.21   14.64
  33   8   0  305.25   14.76
  34   8   0  208.05   11.78
 -34   8   0  201.22   10.72
  35   8   0   79.42    7.21
  36  -8   0   32.52    4.22
 -36   8   0   42.23    5.56
   0  10   0 7670.27   55.61
  -1  10   0 1730.41   30.49
  -2  10   0 4086.19   50.97
  -2  10   0 3884.06   43.45
  -3  10   0 5660.28   48.62
  -3  10   0 6167.38   68.48
  -4  10   0  293.64   18.32
  -4  10   0  320.87   17.48
  -5  10   0 1171.00   35.69
  -6  10   0   61.02    8.96
  -6  10   0   54.80    8.69
  -7  10   0    7.89    4.13
  -7  10   0   11.01    4.29
  -8  10   0  287.63   21.35
  -8  10   0  334.94   20.12
  -9  10   0    3.95    3.00
  -9  10   0    9.64    4.63
 -10  10   0  244.58   21.17
 -10  10   0  247.51   16.46
 -11  10   0  265.23   16.55
 -11  10   0  271.04   23.17
 -12  10   0  242.59   15.82
 -12  10   0  245.97   22.56
 -13  10   0   15.81    6.75
 -13  10   0   16.08    4.29
 -14  10   0   45.92    6.78
 -14  10   0   48.68   10.74
 -15  10   0  171.57   12.97
 -15  10   0  206.83   21.91
 -16  10   0    4.00    4.13
 -16  10   0    3.35    1.90
 -17  10   0  109.50   10.42
 -17  10   0  123.36   18.19
 -18  10   0  123.47   18.67
 -19  10   0  292.29   29.20
 -20  10   0  251.63   28.27
  21  10   0  169.22   11.65
 -21  10   0  167.34   10.49
  22  10   0    2.33    2.27
 -22  10   0    0.15    1.98
 -23  10   0   11.06    3.29
  23  10   0    8.65    3.26
  24  10   0   61.16    7.68
 -24  10   0   66.81    7.41
 -25  10   0  125.71   10.04
  25  10   0  120.98   10.83
  26  10   0   57.27    7.77
 -26  10   0   59.87    7.28
 -27  10   0   11.80    3.83
  27  10   0   13.25    4.47
  28  10   0    7.36    3.41
 -28  10   0   13.94    3.90
 -29  10   0    7.96    3.58
  29  10   0    7.02    3.61
  30  10   0    9.46    3.89
 -30  10   0    9.67    3.60
  31  10   0   24.99    5.19
 -31  10   0   29.14    5.00
  32  10   0    7.03    3.50
 -32  10   0    7.80    3.06
 -33  10   0  228.23   11.71
  33  10   0  227.82   12.39
  34  10   0   58.53    6.29
 -34  10   0   63.68    6.15
  36 -10   0  107.85    6.81
 -36  10   0  117.75    7.99
   0  12   0    5.48    1.73
  -1  12   0   13.56    5.28
  -1  12   0   10.98    2.77
  -1  12   0   10.03    2.91
  -2  12   0    8.02    4.68
  -2  12   0    5.64    2.35
  -2  12   0    3.97    2.24
  -3  12   0   74.82   10.92
  -3  12   0   71.83    6.26
  -3  12   0   79.60    8.41
  -4  12   0  633.88   30.00
  -4  12   0  738.66   27.06
  -5  12   0   33.53    6.62
  -6  12   0  776.93   31.05
  -6  12   0  826.70   35.73
  -7  12   0   65.94   10.70
  -7  12   0   57.99    9.33
  -8  12   0  384.99   24.81
  -8  12   0  317.50   22.16
  -9  12   0  367.99   23.71
  -9  12   0  322.66   23.61
 -10  12   0    7.14    4.68
 -10  12   0    5.14    3.84
 -11  12   0   65.50    9.89
 -11  12   0   58.34   11.18
 -12  12   0  476.91   25.35
 -12  12   0  450.90   31.33
 -13  12   0  225.93   22.86
 -13  12   0  213.11   16.74
 -14  12   0 1000.65   35.49
 -14  12   0 1117.30   52.22
 -15  12   0  319.50   20.02
 -15  12   0  363.74   30.95
 -16  12   0  539.18   25.45
 -16  12   0  645.58   42.54
 -17  12   0   12.16    7.34
 -17  12   0    4.88    3.37
 -18  12   0   54.79   13.72
 -19  12   0   74.20   16.23
 -20  12   0  623.62   20.43
 -20  12   0  768.80   52.41
 -21  12   0   11.21    3.24
  21  12   0    8.06    3.47
 -22  12   0  134.68   10.20
  22  12   0  136.90   11.53
  23  12   0   17.68    4.75
 -23  12   0   16.44    4.05
  24  12   0   13.89    4.52
 -24  12   0   13.17    3.72
  25  12   0  102.55   10.52
 -25  12   0  100.71    9.31
  26  12   0   29.22    6.03
 -26  12   0   28.69    5.14
 -27  12   0   80.68    8.36
  27  12   0   81.85    9.38
 -28  12   0    1.72    2.42
  28  12   0    1.50    3.22
 -29  12   0    4.48    3.12
  29  12   0    0.70    3.11
  30  12   0    4.87    3.28
 -30  12   0    4.76    2.92
  31  12   0    6.12    3.45
 -31  12   0    8.76    3.56
 -32  12   0   48.37    5.77
  32  12   0   43.58    5.97
 -33  12   0   15.45    3.31
 -34  12   0   12.05    2.79
 -35  12   0   53.95    5.35
   0  14   0  367.71   27.23
  -1  14   0    4.32    3.53
  -1  14   0    3.09    1.69
  -1  14   0    3.19    2.40
  -2  14   0  530.01   31.93
  -2  14   0  501.78   18.90
  -2  14   0  506.98   19.10
  -3  14   0 1099.11   44.94
  -3  14   0 1049.46   25.91
  -3  14   0 1164.45   32.67
  -4  14   0  720.98   35.35
  -4  14   0  898.17   31.56
  -5  14   0  119.60   14.56
  -5  14   0  138.07   13.44
  -5  14   0  132.66   15.16
  -6  14   0    2.90    3.52
  -6  14   0    3.39    3.73
  -7  14   0  414.34   28.01
  -7  14   0  381.64   24.11
  -8  14   0  146.76   17.32
  -8  14   0  137.02   15.35
  -9  14   0 1226.56   48.74
  -9  14   0 1057.62   43.47
 -10  14   0   26.52    7.70
 -10  14   0   28.23    7.82
 -11  14   0   73.95   12.07
 -11  14   0   64.06   12.03
 -12  14   0  324.92   27.51
 -12  14   0  346.01   24.31
 -13  14   0  832.49   45.93
 -13  14   0  803.56   36.61
 -14  14   0 2516.27   63.29
 -14  14   0 2810.21   87.90
 -15  14   0 1403.35   64.55
 -15  14   0 1208.64   42.96
 -16  14   0 2908.65   96.45
 -16  14   0 2321.70   58.37
 -17  14   0  164.46   15.59
 -17  14   0  201.78   26.68
 -18  14   0   11.00    7.40
 -19  14   0  178.29   11.56
  19  14   0  157.15   11.87
 -20  14   0  997.79   27.07
  20  14   0  978.19   29.96
  21  14   0  369.22   19.16
 -21  14   0  375.17   17.20
  22  14   0  624.30   25.41
 -22  14   0  626.27   22.09
 -23  14   0  296.01   15.43
  23  14   0  306.04   18.16
 -24  14   0   28.93    5.26
  24  14   0   31.59    6.64
  25  14   0   -0.26    3.46
 -25  14   0   -0.62    2.85
 -26  14   0    0.00    2.72
  26  14   0   -1.15    3.72
 -27  14   0   68.10    7.84
  27  14   0   68.43    8.81
  28  14   0    3.11    3.59
 -28  14   0    1.41    2.49
 -29  14   0   47.52    6.36
  29  14   0   44.82    6.76
 -30  14   0    4.40    2.49
  30  14   0    5.83    3.38
 -31  14   0   -0.22    2.26
 -32  14   0   35.02    4.73
 -33  14   0    0.89    2.22
 -34  14   0    2.32    1.71
 -34  14   0    2.93    1.81
   0  16   0    2.32    3.37
   0  16   0    3.72    2.72
  -1  16   0  249.98   23.92
   1  16   0  249.99   23.75
  -2  16   0   24.81    8.08
  -3  16   0 1557.62   57.55
  -4  16   0  397.10   28.80
  -4  16   0  465.27   22.63
  -5  16   0  978.83   45.13
  -5  16   0 1054.85   44.22
  -6  16   0   19.65    6.22
  -6  16   0   20.29    6.58
  -7  16   0   23.32    6.66
  -7  16   0   18.25    6.96
  -8  16   0  652.18   38.22
  -8  16   0  623.11   33.34
  -9  16   0  303.49   24.17
  -9  16   0  342.90   28.17
 -10  16   0  208.97   20.99
 -10  16   0  230.04   23.05
 -11  16   0  492.24   33.25
 -11  16   0  541.72   34.76
 -12  16   0   17.26    7.15
 -12  16   0   30.41    8.69
 -13  16   0  233.82   25.36
 -13  16   0  257.52   23.16
 -14  16   0  386.27   33.44
 -14  16   0  386.07   27.69
 -15  16   0   76.49   16.27
 -15  16   0   75.03   12.29
 -16  16   0  518.22   42.06
 -16  16   0  439.93   27.80
 -17  16   0   19.03    9.23
 -17  16   0   13.96    6.40
  18  16   0   53.00    7.14
 -18  16   0   59.74    6.91
  19  16   0  100.69   10.10
 -19  16   0  113.35    9.48
 -20  16   0  723.41   23.68
  20  16   0  680.23   26.16
 -21  16   0  108.69    9.65
  21  16   0  101.46   10.75
 -22  16   0  404.72   18.15
  22  16   0  416.05   21.49
  23  16   0    5.47    3.75
 -23  16   0    4.32    2.91
 -24  16   0   71.06    8.11
  24  16   0   78.89    9.86
 -25  16   0   77.81    8.32
  25  16   0   72.87    9.51
  26  16   0   16.81    5.16
 -26  16   0   15.31    4.16
 -27  16   0   29.01    5.33
 -28  16   0   10.61    3.41
 -29  16   0   19.07    4.17
 -30  16   0    7.67    3.12
 -31  16   0  150.60    9.47
 -32  16   0   18.84    3.75
 -32  16   0   16.04    3.45
 -33  16   0   44.52    4.78
 -33  16   0   36.79    4.37
 -34  16   0    3.22    1.60
   0  18   0  936.40   48.30
  -1  18   0  944.12   49.26
   1  18   0  864.10   46.27
   2  18   0   23.02    8.39
  -2  18   0   19.13    7.53
  -3  18   0 2873.28   83.71
  -4  18   0 1654.18   63.81
  -4  18   0 1581.63   55.39
  -5  18   0 2013.88   64.07
  -6  18   0  724.90   39.42
  -7  18   0  404.85   30.51
  -8  18   0   88.00   14.97
  -8  18   0   92.71   13.30
  -9  18   0   13.07    6.31
  -9  18   0   12.18    6.36
 -10  18   0  156.42   18.27
 -10  18   0  167.31   20.58
 -11  18   0  458.54   32.03
 -11  18   0  522.93   36.21
 -12  18   0   68.33   13.33
 -12  18   0  107.66   16.94
 -13  18   0 1268.25   55.15
 -13  18   0 1134.67   54.43
 -14  18   0  689.30   44.30
 -14  18   0  726.86   40.97
 -15  18   0  517.86   39.95
 -15  18   0  549.48   34.82
 -16  18   0  128.06   10.24
 -16  18   0  139.10   17.28
 -16  18   0  148.71   22.29
 -17  18   0   50.51    6.68
 -18  18   0   -1.73    3.41
 -19  18   0   12.19    3.55
 -20  18   0   41.26    6.11
 -21  18   0  116.70   10.03
 -22  18   0  198.43   12.96
 -23  18   0  191.37   12.71
 -24  18   0  116.43   10.17
 -25  18   0   64.55    7.60
 -26  18   0    7.60    3.33
 -27  18   0    0.63    2.75
 -28  18   0    1.09    2.37
 -29  18   0   98.79    8.23
 -30  18   0  168.43   10.13
 -30  18   0  144.02    9.49
 -31  18   0  218.62   10.85
 -31  18   0  188.51    9.98
 -32  18   0  219.10   10.11
 -32  18   0  192.42    9.34
 -33  18   0  115.26    6.90
   0  20   0   10.19    5.62
   1  20   0  465.40   35.14
  -1  20   0  494.80   37.23
   2  20   0  101.03   16.60
  -2  20   0  107.35   17.48
  -3  20   0 2386.20   80.74
  -3  20   0 2476.34   72.11
  -4  20   0  649.32   42.92
  -4  20   0  613.06   36.23
  -5  20   0 1937.58   65.29
  -6  20   0  117.66   16.82
  -7  20   0  888.48   45.67
  -8  20   0  211.01   23.08
  -9  20   0  417.76   32.21
 -10  20   0  171.16   21.14
 -11  20   0   18.06    8.32
 -12  20   0  318.93   29.29
 -13  20   0  184.11   22.16
 -14  20   0  264.32   15.18
 -14  20   0  320.14   28.65
 -15  20   0   34.30    5.79
 -16  20   0    6.87    3.06
 -17  20   0   65.07    7.82
 -18  20   0   87.32    9.00
 -19  20   0    0.51    3.06
 -20  20   0  286.25   15.63
 -21  20   0  178.80   12.37
 -22  20   0  354.56   17.35
 -23  20   0  124.01   10.33
 -24  20   0   62.14    7.39
 -25  20   0   10.07    3.57
 -26  20   0   68.30    7.35
 -27  20   0  115.17    9.19
 -28  20   0   94.38    8.17
 -29  20   0   47.22    5.56
 -30  20   0    7.08    2.64
 -31  20   0   28.06    3.81
 -32  20   0   12.49    2.57
   0  22   0   -0.22    4.86
   1  22   0   63.36   13.98
  -1  22   0   54.06   13.17
   2  22   0  102.47   17.27
  -2  22   0  105.65   17.72
  -2  22   0  117.96   17.10
  -3  22   0    3.57    4.88
   3  22   0    4.51    4.37
  -3  22   0    6.60    6.01
   4  22   0  553.64   39.78
  -4  22   0  737.52   41.70
   5  22   0  160.24   21.76
  -5  22   0  202.79   21.97
  -6  22   0 1440.30   58.85
  -7  22   0  137.16   18.52
  -8  22   0  414.19   32.05
  -9  22   0   57.69   12.65
 -10  22   0  387.23   31.57
 -11  22   0  233.41   14.40
 -11  22   0  217.34   12.89
 -12  22   0 1121.71   31.68
 -12  22   0 1058.29   28.73
 -13  22   0  218.47   14.29
 -14  22   0  913.71   29.36
 -15  22   0    6.22    3.29
 -16  22   0    2.98    2.80
 -17  22   0  294.19   16.82
 -18  22   0   15.31    4.38
 -19  22   0  278.75   15.85
 -20  22   0   27.65    5.12
 -21  22   0   13.87    4.05
 -22  22   0   62.28    7.54
 -23  22   0   20.81    4.71
 -24  22   0   64.14    7.25
 -25  22   0   68.25    7.30
 -26  22   0    1.43    2.35
 -27  22   0   56.22    6.33
 -28  22   0  105.11    8.02
 -29  22   0   22.58    3.71
 -30  22   0  172.89    8.95
 -31  22   0   84.73    5.79
   0  24   0  166.04   22.63
   0  24   0  186.11   23.21
   1  24   0   40.71   11.41
  -1  24   0   43.55   11.63
  -1  24   0   53.58   12.66
   2  24   0   12.34    7.27
  -2  24   0   14.49    7.23
  -2  24   0   18.28    8.16
  -3  24   0  768.68   50.30
  -3  24   0  874.71   47.32
   4  24   0  518.98   40.09
  -4  24   0  715.90   42.49
   5  24   0  894.52   52.73
  -5  24   0 1208.39   54.97
   6  24   0  655.89   45.95
  -6  24   0  815.42   45.18
   7  24   0  111.66   19.50
  -7  24   0  117.34    9.25
  -7  24   0  146.23   19.20
  -8  24   0   23.01    4.24
  -9  24   0   61.07    7.69
  -9  24   0   56.20    6.38
 -10  24   0  495.21   21.74
 -10  24   0  402.27   17.23
 -11  24   0    2.53    3.24
 -11  24   0    3.59    3.38
 -12  24   0 1178.85   34.21
 -13  24   0  955.86   30.99
 -14  24   0 1024.77   32.13
 -15  24   0   65.10    8.36
 -16  24   0  149.25   12.22
 -17  24   0   70.25    8.51
 -18  24   0    4.18    3.22
 -19  24   0  105.57   10.10
 -20  24   0   29.53    5.57
 -21  24   0   92.00    9.06
 -22  24   0  202.33   12.92
 -23  24   0  199.51   12.49
 -24  24   0  284.56   14.37
 -25  24   0   36.82    5.39
 -26  24   0  150.23    9.71
 -27  24   0    1.51    2.19
 -28  24   0   -2.40    2.37
 -29  24   0   22.40    3.26
 -30  24   0   42.60    3.96
   0  26   0  662.15   22.29
  -1  26   0    7.68    3.45
   1  26   0    4.91    3.00
   2  26   0  340.89   16.20
  -2  26   0  339.44   15.59
  -3  26   0   81.29    8.14
   3  26   0   87.87    8.51
  -4  26   0    9.18    3.55
  -5  26   0  452.88   17.43
  -6  26   0   21.71    4.25
  -7  26   0  148.76   10.00
  -8  26   0   20.92    4.87
  -8  26   0   24.96    4.42
  -9  26   0  128.68   11.33
  -9  26   0  115.66    8.98
 -10  26   0    7.12    3.69
 -10  26   0    9.52    3.28
 -11  26   0  463.08   21.55
 -12  26   0    3.51    3.61
 -13  26   0  249.47   16.38
 -14  26   0    5.14    3.09
 -15  26   0   50.61    7.59
 -16  26   0   72.24    8.67
 -17  26   0   20.52    4.75
 -18  26   0   -0.65    3.28
 -19  26   0   38.48    6.05
 -20  26   0   42.33    6.16
 -21  26   0    0.74    2.66
 -22  26   0   92.71    8.45
 -23  26   0    3.35    2.64
 -24  26   0   53.49    6.01
 -25  26   0   17.27    3.52
 -26  26   0    4.15    2.41
 -27  26   0   13.48    2.63
 -28  26   0   29.07    3.46
   0  28   0  409.08   17.49
   1  28   0   10.94    3.80
  -1  28   0   10.07    3.80
  -2  28   0  165.44   11.06
   2  28   0  177.63   11.52
   3  28   0    2.91    2.82
  -3  28   0    4.25    2.80
  -4  28   0    1.97    2.92
  -5  28   0  512.00   18.72
  -6  28   0   45.61    5.99
  -7  28   0  680.49   24.84
  -7  28   0  665.58   20.67
  -8  28   0  167.87   12.82
  -8  28   0  152.93    9.96
  -9  28   0    2.18    3.03
  -9  28   0    3.46    2.89
 -10  28   0  664.39   25.26
 -11  28   0  916.23   30.05
 -12  28   0  946.09   30.78
 -13  28   0  877.56   29.37
 -14  28   0  141.76   11.85
 -15  28   0   64.13    8.06
 -16  28   0   -0.62    3.41
 -17  28   0    0.29    3.06
 -18  28   0   -0.86    3.13
 -19  28   0   24.08    4.67
 -20  28   0   -0.57    2.90
 -21  28   0   10.82    3.18
 -22  28   0  109.00    8.24
 -23  28   0  233.97   11.59
 -24  28   0  263.36   11.81
 -25  28   0  175.93    9.06
 -26  28   0  197.72    8.87
 -27  28   0    5.68    1.66
   0  30   0  192.49   11.61
  -1  30   0    2.45    2.67
   1  30   0    4.21    2.99
  -2  30   0   19.28    4.13
   2  30   0   20.19    4.20
  -3  30   0  184.25   11.42
   3  30   0  196.16   11.37
  -4  30   0   38.31    5.52
  -5  30   0  545.82   18.91
  -6  30   0    2.81    2.83
  -6  30   0    2.90    2.92
  -7  30   0  319.13   16.60
  -7  30   0  292.51   13.33
  -8  30   0   -0.77    2.90
  -8  30   0    2.62    2.40
  -9  30   0    0.70    2.88
 -10  30   0  122.25   10.71
 -11  30   0   51.20    7.01
 -12  30   0  168.66   12.46
 -13  30   0    7.95    3.65
 -14  30   0   22.16    4.95
 -15  30   0  139.41   10.78
 -16  30   0    6.33    3.39
 -17  30   0  260.21   13.98
 -18  30   0    1.01    2.29
 -19  30   0   70.33    6.80
 -20  30   0    8.96    2.96
 -21  30   0    1.93    1.90
 -22  30   0  229.45   10.60
 -23  30   0   68.13    5.59
 -24  30   0  251.46    9.75
 -25  30   0   96.34    5.61
   0  32   0   16.61    3.77
   1  32   0   11.05    3.17
  -1  32   0   10.81    3.31
   2  32   0    4.81    2.64
  -2  32   0    6.98    3.02
  -3  32   0   34.21    5.05
  -4  32   0   47.89    5.61
  -5  32   0   90.92    8.76
  -5  32   0   98.33    8.01
  -6  32   0  471.67   19.22
  -6  32   0  471.79   16.35
  -7  32   0  849.85   25.61
  -8  32   0  336.11   16.34
  -9  32   0 1091.83   29.10
 -10  32   0   20.66    4.85
 -11  32   0  266.10   14.37
 -12  32   0  176.82   11.62
 -13  32   0   56.96    6.65
 -14  32   0    9.78    3.36
 -15  32   0  360.68   15.53
 -16  32   0   59.37    6.42
 -17  32   0  234.17   11.59
 -18  32   0    6.61    2.57
 -19  32   0   74.96    6.09
 -20  32   0   55.52    4.98
 -21  32   0   46.71    4.39
 -22  32   0    5.72    1.78
 -23  32   0   20.68    2.56
   0  34   0  268.96   11.07
  -1  34   0   12.93    3.20
   1  34   0   14.89    3.19
  -2  34   0  167.98    9.02
  -3  34   0   -0.70    3.14
  -4  34   0    2.17    2.51
  -5  34   0  227.94   12.60
  -6  34   0  418.02   16.94
  -7  34   0  587.56   19.75
  -8  34   0  369.26   15.93
  -9  34   0  304.52   14.03
 -10  34   0   15.51    3.69
 -11  34   0   34.66    4.94
 -12  34   0  474.80   16.52
 -13  34   0    5.33    2.75
 -14  34   0  204.13   10.49
 -15  34   0   11.06    2.71
 -16  34   0   -0.87    1.83
 -17  34   0   23.12    3.12
 -18  34   0   -0.43    1.60
 -19  34   0   13.26    2.28
 -20  34   0    7.74    1.70
  -1  36   0    2.60    3.28
  -2  36   0  417.24   15.51
  -3  36   0   16.76    4.72
  -4  36   0  313.90   13.51
  -5  36   0   24.76    4.04
  -6  36   0    6.87    2.55
  -7  36   0   27.58    4.52
  -8  36   0  558.23   17.22
  -9  36   0  268.06   11.90
 -10  36   0  443.75   14.60
 -11  36   0  229.83   10.32
 -12  36   0   13.02    2.87
 -13  36   0   17.05    2.90
 -14  36   0   39.09    3.92
 -15  36   0    2.87    1.49
 -16  36   0   10.87    2.02
 -17  36   0    7.37    1.58
   0  38   0    7.23    2.43
  -1  38   0    0.55    1.75
   1  38   0    1.47    2.02
  -2  38   0   70.68    5.83
   2  38   0   70.43    5.86
   3  38   0    1.40    2.17
  -3  38   0    1.50    2.09
  -4  38   0  202.94    9.62
  -5  38   0   32.84    4.02
  -6  38   0   -0.14    1.63
  -7  38   0   11.28    2.54
  -8  38   0  463.22   13.35
  -9  38   0  270.00   10.01
 -10  38   0  856.64   17.29
 -11  38   0  206.20    8.25
 -12  38   0  188.44    7.45
 -13  38   0    2.98    1.34
   0  40   0   24.42    2.95
  -1  40   0    0.40    1.51
   1  40   0    1.63    1.73
  -2  40   0   28.41    3.30
   2  40   0   27.78    3.20
   3  40   0   37.57    3.74
  -3  40   0   34.60    3.48
   4  40   0    5.58    2.10
  -4  40   0    5.32    1.95
  -5  40   0   90.62    5.32
   5  40   0   73.46    4.78
  -6  40   0    3.24    1.41
   6  40   0    3.48    1.51
  -7  40   0    4.46    1.54
   1  -1   1 3764.36   20.57
   1   1   1 3854.36   15.00
  -2   1   1   52.24    2.76
   2   1   1   55.29    2.89
  -3   1   1   87.58    3.67
   3   1   1   88.55    3.70
  -3  -1   1   94.95    6.57
  -3   1   1  102.60    8.58
  -4   1   1  100.17    4.12
  -4  -1   1   90.56    7.90
  -4   1   1   86.06    4.18
  -4   1   1   94.19   10.06
  -5   1   1 1074.86   40.49
  -5  -1   1 1083.09   31.64
  -5   1   1 1036.08   15.77
  -6  -1   1  394.91   23.80
  -6   1  -1  407.26    7.71
  -6   1   1  378.46   30.99
  -7  -1   1   47.46    2.59
   7  -1   1   53.23    2.70
  -7   1   1   49.62   15.36
  -7   1  -1   57.56    3.09
  -7   1   1   51.91    4.02
  -7  -1   1   70.02   13.22
   8  -1   1  503.53    7.42
  -8   1   1  476.28   12.62
  -8   1  -1  484.35    9.54
  -9   1  -1  549.58   11.03
  -9   1   1  537.86   14.17
 -10   1  -1  198.48    7.06
 -10   1   1  210.71   27.66
 -10  -1   1  255.76   26.21
 -11   1   1   85.68   16.65
 -11  -1   1  108.58   16.36
 -12   1   1  107.88   16.83
 -12  -1   1  111.45   15.72
 -13  -1  -1  247.00   19.33
 -13  -1   1  231.96   21.20
 -13   1   1  212.95   21.93
 -13   1  -1  232.32   19.23
 -14  -1  -1   51.55   10.40
 -14   1   1   56.07   11.16
 -14   1  -1   55.09   10.18
 -14  -1   1   47.92    9.61
 -15   1   1   76.76   12.61
 -15   1  -1  109.03   14.50
 -15  -1   1   78.43   12.05
 -15  -1  -1  119.54   14.49
 -16  -1   1   18.80    6.66
 -16   1   1   13.48    5.77
 -16   1  -1   24.54    7.72
 -16  -1  -1   29.62    8.24
 -17  -1   1   12.64    5.55
 -17   1   1   15.00    6.45
 -17  -1  -1   21.69    7.35
 -17   1  -1   27.22    8.08
 -18  -1   1   22.13    7.05
 -18   1   1   17.92    6.58
 -18   1  -1   29.90    8.72
 -18  -1  -1   31.96    8.96
 -19  -1   1   27.03    7.84
 -19   1   1   30.29    8.72
 -19   1  -1   42.58   11.01
 -19  -1  -1   41.92   10.94
 -20  -1   1  164.87   19.33
 -20   1  -1  271.19   27.30
 -20  -1  -1  253.02   25.37
 -20   1   1  159.91   19.33
 -21  -1   1    2.98    4.22
 -21  -1  -1   -1.14    5.20
 -21   1   1    3.22    5.03
 -21   1  -1    2.01    4.85
 -22  -1   1  183.03   21.91
 -22   1   1  202.01   23.56
 -22   1  -1  304.92   32.52
 -22  -1  -1  298.31   31.27
 -23  -1  -1   74.64    6.49
 -23  -1   1   69.11    6.45
 -23   1  -1   74.93    6.57
 -23   1   1   70.83    6.57
 -23   1  -1  113.76   22.01
 -23  -1  -1  121.86   21.66
 -23   1   1   76.08   15.24
 -24   1  -1   70.62    6.62
 -24  -1  -1   70.92    6.63
 -24   1   1   85.89    7.42
 -24  -1   1   89.85    7.46
 -25   1   1   72.97    7.03
 -25  -1  -1   77.63    7.04
 -25  -1   1   81.31    7.39
 -25   1  -1   72.30    6.85
 -26   1  -1   12.81    3.41
 -26   1   1    8.60    3.15
 -26  -1   1    9.04    3.18
 -26  -1  -1   11.85    3.47
 -27   1  -1  168.10   10.58
 -27  -1  -1  161.33   10.31
 -27  -1   1  175.83   11.10
 -27   1   1  182.53   11.15
 -28  -1   1    8.01    3.24
 -28   1   1    7.09    3.25
 -28   1  -1    6.26    3.06
 -28  -1  -1    9.16    3.30
 -29   1  -1   18.89    4.19
 -29   1   1   19.70    4.23
 -29  -1   1   17.89    4.16
 -29  -1  -1   20.27    4.24
 -30   1  -1   32.82    5.19
 -30   1   1   39.37    5.58
  31   1  -1   50.34    6.33
 -31   1  -1   45.32    5.87
  31   1   1   49.88    6.12
  32   1  -1   32.54    5.27
  32   1   1   34.75    5.26
  33   1  -1   32.31    5.18
  33  -1   1   37.11    5.51
  33   1   1   33.04    5.12
  33  -1  -1   35.98    5.35
  34   1   1   26.20    4.80
  34  -1  -1   30.18    4.99
  34   1  -1   31.44    5.09
  34  -1   1   27.81    4.72
  35  -1  -1  154.58    9.88
  35  -1   1  162.32   10.22
  35   1   1  151.30    9.93
  35   1  -1  147.16    9.82
  36   1   1   48.55    5.85
  36   1  -1   54.95    6.10
  36  -1  -1   50.11    5.77
  36  -1   1   44.76    5.53
 -36   1   1   57.55    7.74
 -36  -1   1   53.29    6.73
  37  -1   1   73.36    6.29
  37   1   1   67.50    6.24
  37   1  -1   64.79    5.91
  37  -1  -1   66.82    5.88
   0   3   1    0.30    1.03
   0  -3   1    0.26    1.29
   0   3   1    0.67    0.77
  -1   3  -1  262.39    9.39
  -1   3   1  246.03    8.95
  -1   3   1  243.31    9.58
  -1  -3   1  270.92   10.80
  -1   3   1  242.15    8.19
  -2   3   1   83.22    4.83
  -2   3   1  108.00    8.75
  -3   3   1  930.42   28.81
  -4   3   1   30.73    7.17
  -4  -3   1   33.11    3.59
  -5  -3   1  485.84   15.76
  -5   3   1  532.88   13.50
  -5   3   1  503.61   29.76
  -6  -3   1   10.00    3.61
  -6   3   1    9.66    9.27
  -6   3   1   10.22    2.19
  -6   3  -1    7.04    1.81
  -7  -3   1   21.13    5.36
  -7   3   1   15.44    9.27
  -7   3  -1   18.29    2.58
  -7   3   1   15.20    2.62
  -8   3   1  115.10   22.59
  -8   3   1   86.81    5.84
  -8   3  -1   77.87    4.94
  -8  -3   1  105.47   11.46
  -9   3  -1  154.38    6.99
  -9   3   1  131.46    7.29
  -9  -3   1  183.80   16.39
  -9   3   1  163.59   25.78
 -10  -3   1   31.69    7.34
 -10   3   1   32.23   11.93
 -10   3   1   25.22    3.52
 -10   3  -1   26.45    3.03
 -11   3  -1  383.05   11.29
 -11   3   1  420.21   35.44
 -11   3   1  403.83   14.06
 -12   3  -1  186.24    8.29
 -12   3   1  183.46    9.72
 -12   3   1  196.94   22.76
 -12  -3   1  214.62   18.65
 -13   3  -1  214.19    9.14
 -13  -3   1  274.67   20.87
 -13   3   1  233.52   11.54
 -13  -3  -1  234.60   18.40
 -13   3   1  222.32   22.98
 -13   3  -1  196.52   18.32
 -14  -3   1   84.61   11.86
 -14   3  -1   69.70   11.70
 -14  -3  -1   74.90   11.00
 -14   3   1   72.98   13.00
 -15  -3   1  458.50   27.16
 -15   3   1  408.54   29.54
 -15   3  -1  464.24   29.45
 -15  -3  -1  517.33   30.08
 -16  -3   1  112.96   14.23
 -16   3   1  104.45   15.29
 -16   3  -1  139.75   16.99
 -16  -3  -1  150.08   16.33
 -17  -3   1  401.91   26.53
 -17   3  -1  545.40   34.38
 -17  -3  -1  512.92   31.95
 -17   3   1  376.06   28.44
 -18  -3   1  282.60   23.10
 -18  -3  -1  376.84   27.56
 -18   3  -1  396.65   30.57
 -18   3   1  243.64   23.16
 -19   3   1   19.33    7.43
 -19  -3   1   18.02    6.51
 -19   3  -1   32.45    9.93
 -19  -3  -1   16.72    6.62
 -20   3   1   39.05   10.13
 -20  -3  -1   50.29   11.19
 -20   3  -1   47.25   12.07
 -21   3   1   87.41   15.57
 -21   3  -1  126.74   20.42
 -22   3   1  218.59   25.07
 -22   3  -1  338.64   34.76
 -23  -3  -1   12.11    3.13
 -23   3  -1   11.28    2.98
 -23  -3   1   15.51    3.32
 -23   3   1   19.73    8.76
 -23   3   1   13.47    3.25
 -24  -3   1   98.82    8.04
 -24   3  -1   90.01    7.43
 -24  -3  -1   87.41    7.48
 -24   3   1   93.41    7.77
 -25   3   1   23.92    4.50
 -25  -3   1   29.10    4.68
 -25  -3  -1   35.63    4.98
 -25   3  -1   31.75    4.87
 -26  -3  -1   92.53    7.91
 -26   3  -1   99.57    8.25
 -26   3   1   96.35    8.28
 -26  -3   1  104.37    8.63
 -27  -3  -1   54.48    6.38
 -27  -3   1   59.81    6.92
 -27   3   1   61.63    6.74
 -27   3  -1   52.32    6.30
 -28   3  -1   32.07    5.12
 -28   3   1   36.71    5.49
 -29   3  -1   37.08    5.49
 -29   3   1   36.23    5.57
 -30   3   1   16.30    4.10
  30   3  -1   25.53    5.14
 -30   3  -1   20.07    4.38
  30   3   1   18.46    4.49
 -31   3  -1   23.01    4.49
  31   3   1   23.33    4.51
  31   3  -1   23.96    4.76
 -31   3   1   23.07    4.55
 -32   3   1    6.67    2.78
 -32   3  -1    9.26    3.31
  32   3  -1    7.36    3.18
  32   3   1    6.87    2.96
  33   3   1   13.69    3.67
  33   3  -1   16.53    3.90
  34  -3  -1    4.04    2.46
  34  -3   1    8.68    3.04
  34   3   1    7.33    3.00
  34   3  -1    2.24    2.53
  35  -3   1   11.33    3.36
  35   3   1    7.01    2.85
  35   3  -1    9.39    3.24
  35  -3  -1    8.60    2.94
  36   3  -1   13.96    3.49
  36  -3  -1   15.31    3.38
  36   3   1   18.91    3.83
  36  -3   1   17.73    3.79
  37  -3   1    3.32    2.17
  37  -3  -1    4.02    2.14
  37   3   1    4.93    2.19
  37   3  -1    6.27    2.35
  -1  -5   1  292.50   10.84
  -1   5  -1  280.25   13.09
  -1   5   1  267.83   12.43
  -1   5   1  266.33    9.95
  -1   5   1  268.77   10.37
  -1   5   1  277.10   10.66
  -2   5   1  139.47    8.92
  -2  -5   1  163.64   10.01
  -2   5  -1  151.41    9.30
  -2   5   1  132.47    7.58
  -2   5   1  141.42    7.18
  -2   5   1  174.22   11.59
  -3   5   1   44.91    7.04
  -3   5   1   38.30    3.79
  -4   5   1  243.97   17.16
  -5   5   1  305.15   21.65
  -6   5   1  338.54   25.72
  -6  -5   1  330.99   11.71
  -6   5  -1  340.23   14.06
  -7   5   1  290.66   12.20
  -7   5  -1  310.97   12.82
  -7   5   1  340.86   29.13
  -7  -5   1  265.08   12.03
  -8  -5   1  850.77   24.12
  -8   5   1  900.07   21.61
  -8   5  -1  899.41   20.49
  -9   5   1   29.52   10.80
  -9   5  -1   26.42    3.72
  -9  -5   1   22.07    4.69
  -9   5   1   24.73    3.84
 -10   5  -1  426.31   13.93
 -10   5   1  398.19   14.68
 -10  -5   1  415.14   20.04
 -11   5   1  355.95   14.07
 -11   5  -1  398.12   13.66
 -11  -5   1  404.70   20.88
 -12   5   1   62.46    6.20
 -12   5  -1   52.74   10.20
 -12  -5   1   76.08    9.64
 -12   5   1   76.33   14.02
 -12   5  -1   54.44    5.16
 -13  -5   1   15.18    4.72
 -13   5   1   16.65    7.15
 -13  -5  -1   12.75    5.23
 -13   5   1   12.65    3.11
 -13   5  -1   13.54    2.74
 -13   5  -1   12.11    5.90
 -14  -5   1  231.92   17.68
 -14   5  -1  202.64   19.78
 -14   5  -1  193.97    9.64
 -14  -5  -1  191.34   16.61
 -14   5   1  203.83   21.73
 -14   5   1  209.21   11.78
 -15   5  -1  482.49   30.98
 -15  -5  -1  441.86   25.43
 -15   5   1  416.82   30.63
 -15   5   1  437.24   17.52
 -15  -5   1  522.16   27.15
 -16   5   1  403.70   30.14
 -16   5  -1  476.39   31.87
 -16  -5  -1  437.50   27.14
 -16  -5   1  487.51   27.10
 -17   5  -1  286.74   25.70
 -17   5   1  238.83   23.51
 -17  -5  -1  273.39   22.20
 -18   5  -1 2002.53   68.97
 -18  -5  -1 1851.06   57.09
 -19   5  -1  141.69   19.50
 -19   5   1  126.56   18.13
 -20   5   1  520.42   36.74
 -20   5  -1  709.38   44.81
 -21   5  -1  217.90   26.39
 -21   5   1  166.55   21.66
 -22   5   1   45.42   11.98
 -22   5  -1   60.33   15.00
 -23   5   1    3.72    2.25
 -23   5  -1    3.05    1.91
 -23  -5   1    3.55    2.05
 -23  -5  -1    3.76    2.40
 -24  -5  -1   12.83    3.39
 -24   5  -1   12.72    3.25
 -24   5   1   13.57    3.58
 -24  -5   1   17.50    3.95
 -25   5  -1   77.60    7.30
 -25   5   1   81.43    7.60
 -26   5   1   47.57    6.23
 -26   5  -1   45.36    5.88
  27   5   1    6.31    3.45
  27   5  -1    5.81    3.36
 -27   5   1    5.68    3.09
 -27   5  -1    2.57    2.57
 -28   5  -1   13.38    3.77
  28   5   1   14.95    4.25
 -28   5   1   15.73    4.00
  28   5  -1   15.50    4.33
  29   5   1   31.78    5.46
 -29   5   1   35.55    5.54
 -29   5  -1   30.11    5.14
  29   5  -1   26.26    5.08
 -30   5   1   11.04    3.27
 -30   5  -1   10.12    3.48
  30   5   1   10.80    3.55
  30   5  -1   12.56    3.66
  31   5  -1   13.81    3.90
 -31   5   1   13.79    3.53
 -31   5  -1   11.37    3.39
  31   5   1   16.20    4.07
 -32   5  -1   15.91    3.69
  32   5   1   15.39    3.67
 -32   5   1   16.70    3.91
  32   5  -1   13.01    3.50
 -33   5   1    3.64    2.30
  33   5  -1   -0.13    2.66
 -33   5  -1    2.65    2.25
  33   5   1    2.96    2.46
  34   5   1   16.38    3.57
  34   5  -1   10.41    2.89
  35  -5  -1    0.60    2.20
  35  -5   1   -2.63    2.86
  35   5  -1   -1.65    3.06
  35   5   1   -0.51    2.61
  36   5   1   33.43    4.78
  36  -5  -1   31.93    4.22
  36   5  -1   27.26    4.46
  36  -5   1   41.03    4.87
  -1   7   1  223.64   14.00
  -1  -7   1  245.60    9.82
  -1   7   1  230.48    9.18
  -1   7  -1  242.36   14.84
  -1   7   1  236.99   11.05
  -1   7   1  259.36   12.83
  -2   7  -1  704.47   24.30
  -2  -7   1  663.54   17.73
  -2   7   1  647.87   22.97
  -2   7   1  585.09   15.21
  -2   7  -1  688.65    9.28
  -2   7   1  640.39   16.82
  -2   7   1  749.09   23.92
  -3   7   1  210.85    9.99
  -3   7   1  225.61   14.44
  -4   7   1   26.15    6.02
  -5   7   1  187.06   15.79
  -6   7   1  283.83   21.31
  -6   7   1  286.34   13.91
  -7   7   1   35.22    9.10
  -7   7  -1   26.35    5.04
  -7   7   1   32.02    4.92
  -8   7  -1   38.50    5.68
  -8   7   1   41.94    5.51
  -8   7   1   54.12   11.28
  -8  -7   1   45.41    4.85
  -9   7  -1   66.28   11.48
  -9  -7   1   63.57    6.33
  -9   7   1   63.05    6.81
  -9   7   1   80.95   14.46
  -9   7  -1   77.78    7.36
 -10   7  -1   58.03   10.72
 -10   7   1   86.43    7.91
 -10   7   1   86.38   15.41
 -10  -7   1   77.20    7.60
 -10   7  -1   67.85    6.93
 -11   7   1  160.23   10.74
 -11  -7   1  175.51   12.12
 -11   7  -1  137.59    9.39
 -11   7  -1  130.54   16.41
 -11   7   1  187.63   22.06
 -12   7  -1  169.13   18.28
 -12  -7   1  183.90   13.18
 -12   7   1  156.54   10.62
 -12   7  -1  179.25   10.66
 -12   7   1  209.36   22.85
 -13   7   1   64.21   13.29
 -13   7  -1   71.27   12.18
 -13   7   1   56.40    6.52
 -13  -7   1   69.92    8.66
 -13  -7  -1   50.51    8.20
 -13   7  -1   72.72    6.94
 -14   7  -1  314.03   25.62
 -14   7   1  255.99   13.92
 -14   7  -1  307.70   14.00
 -14  -7  -1  254.28   18.11
 -14   7   1  311.66   27.68
 -15   7   1   26.71    9.05
 -15   7   1   21.19    4.50
 -15   7  -1   24.78    8.09
 -16   7   1  105.45   16.17
 -16   7   1  102.64    9.46
 -16   7  -1  117.66   16.46
 -17   7  -1   91.60   15.26
 -17   7   1   70.48    8.15
 -17   7   1   85.60   14.85
 -18   7   1   40.73   10.97
 -18   7  -1   71.14   13.49
 -19   7  -1  254.91   26.41
 -19   7   1  204.45   23.53
 -20   7   1   13.28    7.81
 -20   7  -1    6.08    5.66
 -21   7   1   61.99   13.85
 -21   7  -1   89.47   17.13
 -22   7   1   70.47    6.86
 -22   7  -1   52.98    5.90
 -23   7   1   34.38    4.98
 -23   7  -1   28.93    4.57
  24   7  -1    7.81    3.39
 -24   7   1    4.27    2.28
 -24   7  -1    6.90    2.63
  24   7   1    3.10    2.64
  25   7   1   57.24    7.00
 -25   7  -1   46.82    6.04
  25   7  -1   46.40    6.58
 -25   7   1   56.55    6.57
 -26   7  -1   17.53    4.08
 -26   7   1   19.20    4.43
  26   7   1   18.77    4.65
  26   7  -1   19.91    4.78
  27   7  -1   98.38    9.54
  27   7   1   91.63    8.86
 -27   7  -1  103.33    9.00
 -27   7   1  103.94    8.98
 -28   7   1   14.20    4.00
 -28   7  -1   16.76    4.36
  28   7   1   13.82    4.07
  28   7  -1   18.85    4.93
 -29   7   1   99.30    8.86
  29   7  -1   96.09    9.24
 -29   7  -1  109.25    9.27
  29   7   1   90.76    8.80
 -30   7   1    7.45    3.17
 -30   7  -1    9.55    3.42
  30   7  -1    6.78    3.55
  30   7   1    6.28    3.45
  31   7  -1   34.60    5.72
 -31   7  -1   40.18    5.94
  31   7   1   33.51    5.49
 -31   7   1   42.26    5.93
 -32   7   1   31.61    5.10
  32   7  -1   23.06    4.90
 -32   7  -1   25.03    4.65
  32   7   1   29.25    5.12
 -33   7   1   40.79    5.34
  33   7   1   44.63    5.91
 -33   7  -1   44.61    5.78
  33   7  -1   44.68    6.13
  34   7   1   57.51    6.28
  34   7  -1   55.71    6.37
  35  -7   1   11.91    3.00
  35  -7  -1   11.71    2.91
  35   7   1    8.43    2.93
  35   7  -1   13.20    3.48
  36   7  -1    9.77    3.00
  36  -7   1    8.81    2.62
  36  -7  -1    9.83    2.60
  36   7   1    3.95    2.46
 -36   7   1   14.26    3.96
   0   9  -1    0.22    1.53
  -1   9  -1  841.64   31.93
  -1   9   1  840.97   31.12
  -1   9  -1  717.06   22.85
  -1   9   1  808.19   23.07
   1   9  -1  670.78   13.84
  -2   9   1 2052.57   46.47
  -2   9   1 1960.99   26.51
  -2  -9   1 2056.64   28.36
  -2   9  -1 2230.31   49.64
  -2   9   1 2218.37   40.96
  -2   9  -1 2094.99   21.90
  -2   9   1 2063.28   34.08
  -2   9  -1 1830.14   42.64
  -3   9   1  431.68   20.81
  -3   9  -1  417.60   20.89
  -3  -9   1  419.95   14.90
  -3   9   1  464.46   20.37
  -3   9   1  428.33   15.68
  -3   9  -1  411.07   21.16
  -4   9  -1  607.40   25.42
  -4   9   1  534.38   23.22
  -4   9   1  464.49   16.56
  -4   9   1  498.07   16.06
  -4   9   1  554.19   24.05
  -4   9  -1  599.42   27.84
  -5   9   1  369.96   21.42
  -5   9  -1  320.20   21.71
  -5   9   1  359.22   17.91
  -6   9   1  675.78   31.22
  -6   9   1  689.31   24.65
  -7   9   1  150.01   16.08
  -7   9  -1  118.80   15.33
  -7   9  -1  146.77   13.48
  -7   9   1  138.82   11.34
  -8   9  -1  807.33   39.30
  -8   9   1  869.93   28.46
  -8   9   1  908.11   41.45
  -9   9   1   51.89   10.94
  -9   9   1   50.73    7.03
  -9   9  -1   48.88   10.57
  -9   9  -1   49.26    7.49
 -10   9   1  227.45   14.50
 -10   9  -1  240.03   22.51
 -10   9   1  251.08   24.29
 -10   9  -1  245.55   15.08
 -11   9   1    6.84    6.89
 -11   9  -1    5.10    5.35
 -11   9  -1    4.05    2.72
 -11   9   1    3.31    2.47
 -12   9  -1   87.73   13.99
 -12   9  -1   73.27    8.21
 -12   9   1   85.06    9.08
 -12   9   1  105.66   16.46
 -13   9  -1   62.03   12.01
 -13   9  -1   49.20    6.47
 -13   9   1   68.67   13.87
 -13   9   1   59.39    7.58
 -14   9   1    8.91    5.73
 -14   9   1   11.21    3.85
 -14   9  -1    5.29    2.60
 -14   9  -1    7.75    5.68
 -15   9   1   19.11    8.33
 -15   9   1   14.20    4.08
 -15   9  -1   13.92    3.69
 -15   9  -1   17.86    7.57
 -16   9   1  141.48   11.76
 -16   9  -1  188.53   21.45
 -16   9   1  162.67   21.35
 -17   9   1    5.38    6.08
 -17   9   1    2.61    2.42
 -17   9  -1    3.70    5.03
 -18   9   1  288.48   17.42
 -18   9   1  312.07   29.97
 -19   9  -1   25.56    8.85
 -19   9   1   22.47    9.63
 -20   9  -1  399.37   34.59
 -20   9   1  276.15   29.07
 -21   9  -1   43.03   12.41
 -21   9   1   25.32    9.61
 -22   9   1   98.71    8.03
 -22   9  -1  100.60    8.08
  22   9  -1  101.98    9.05
  22   9   1   96.83    8.82
  23   9  -1   57.60    7.13
  23   9   1   47.79    6.49
 -23   9   1   45.25    5.89
 -23   9  -1   57.55    6.48
 -24   9   1  115.38    9.20
  24   9   1  112.43    9.81
 -24   9  -1   98.17    8.72
  24   9  -1   97.09    9.35
  25   9   1   39.90    6.16
 -25   9  -1   51.32    6.47
  25   9  -1   52.27    7.16
 -25   9   1   45.16    6.05
  26   9   1   38.04    6.21
 -26   9  -1   34.43    5.45
 -26   9   1   38.88    5.80
  26   9  -1   41.80    6.76
  27   9   1   21.71    5.10
 -27   9   1   21.16    4.42
 -27   9  -1   19.92    4.52
  27   9  -1   19.59    4.78
  28   9   1   73.33    8.22
 -28   9  -1   81.19    8.23
 -28   9   1   80.42    8.01
  28   9  -1   77.18    8.61
  29   9   1    6.72    3.50
 -29   9  -1    3.12    3.04
 -29   9   1    9.89    3.75
  29   9  -1    6.08    3.61
  30   9   1   98.31    9.18
  30   9  -1   97.99    9.48
 -30   9  -1   97.72    8.89
 -30   9   1  115.38    9.31
  31   9   1   10.08    3.81
 -31   9   1    9.68    3.40
 -31   9  -1   14.05    4.21
  31   9  -1   14.71    4.26
  32   9  -1  104.91    9.07
  32   9   1   80.54    7.84
 -32   9   1   81.94    7.43
 -32   9  -1  102.32    8.57
  33   9   1   51.29    6.26
 -33   9   1   49.82    5.79
 -33   9  -1   60.19    6.51
  33   9  -1   64.06    7.06
 -34   9  -1  181.81   10.10
  34   9   1  152.52    9.69
  34   9  -1  168.71   10.45
 -34   9   1  151.32    8.99
 -35   9   1   35.70    5.65
  36  -9   1   11.23    2.82
  36  -9  -1   12.78    2.76
 -36   9   1   14.56    3.61
   0  11  -1    1.21    1.29
  -1  11  -1  366.49   23.51
  -1  11   1  322.99   22.00
   1  11  -1  305.56    8.87
  -1  11   1  312.52   15.70
  -1  11  -1  329.64   14.35
  -2  11  -1  687.69   31.22
  -2  11   1  689.40   30.68
  -2  11   1  640.68   21.41
  -2  11  -1  659.05   22.70
  -2  11  -1  681.16   15.38
  -2  11   1  672.14   22.62
  -3  11   1   68.65    9.58
  -3  11   1   61.63    4.70
  -3  11  -1   92.06   11.29
  -3 -11   1   65.00    5.13
  -3  11   1   76.08    8.44
  -3  11  -1   86.83    4.33
  -3  11  -1   97.38   10.02
  -3  11   1   57.79    7.84
  -3  11   1   66.44    6.90
  -4  11   1  124.34   12.55
  -4  11  -1  137.38   13.28
  -4 -11   1  146.09    9.04
  -4  11   1  106.10    7.01
  -4  11  -1  133.14   12.68
  -4  11   1  140.64   12.25
  -4  11   1  122.54   11.63
  -4  11   1  127.87    8.91
  -5  11   1   46.68    5.58
  -5 -11   1   57.06    7.15
  -5  11   1   64.63    9.10
  -5  11  -1   76.48   10.59
  -5  11   1   55.06    8.12
  -6  11   1  155.50   13.74
  -6  11  -1  190.99   17.28
  -6  11   1  165.52   15.43
  -7  11   1   18.03    6.25
  -7  11   1   13.31    4.56
  -7  11  -1   15.89    6.10
  -8  11   1  100.45   11.19
  -8  11  -1  100.04   13.95
  -8  11   1   94.95   13.55
  -8  11  -1  129.40   14.20
  -9  11   1  113.77   15.26
  -9  11  -1  119.31   15.22
  -9  11  -1  148.13   14.70
  -9  11   1  103.76   11.67
 -10  11  -1  435.52   29.91
 -10  11  -1  465.02   24.83
 -10  11   1  473.47   32.55
 -10  11   1  442.27   23.19
 -11  11   1  165.79   20.27
 -11  11  -1  196.14   15.41
 -11  11   1  176.80   14.64
 -11  11  -1  189.76   20.32
 -12  11  -1  811.51   30.37
 -12  11  -1  872.82   44.51
 -12  11   1  788.14   30.64
 -12  11   1  884.89   47.62
 -13  11  -1  115.19   16.87
 -13  11   1   98.12   16.80
 -13  11   1   79.52    9.95
 -13  11  -1  101.63   10.50
 -14  11  -1  153.04   12.81
 -14  11   1  163.15   21.71
 -14  11   1  134.84   12.77
 -14  11  -1  163.47   20.30
 -15  11   1   33.94    6.51
 -15  11  -1   46.13   11.64
 -15  11  -1   41.58    6.89
 -15  11   1   53.32   13.08
 -16  11  -1   32.30    9.76
 -16  11   1   23.22    9.44
 -16  11   1   18.36    4.54
 -17  11   1   70.00   15.50
 -17  11   1   55.25    8.21
 -17  11  -1   66.90   14.16
 -18  11   1   49.36   13.36
 -18  11   1   49.29    7.91
 -18  11  -1   78.37   15.36
 -19  11   1  258.16   29.56
 -19  11  -1  282.23   29.40
 -20  11   1   31.63   11.46
 -20  11  -1   37.56   12.07
 -21  11   1   59.20    6.40
  21  11   1   58.59    7.14
 -21  11  -1   66.72    6.81
  21  11  -1   63.83    7.46
  22  11  -1   30.12    5.55
  22  11   1   23.96    4.88
 -22  11   1   26.79    4.67
 -22  11  -1   29.07    4.82
 -23  11  -1   86.65    8.05
  23  11   1   79.92    8.80
  23  11  -1   82.02    8.91
 -23  11   1   81.89    7.80
  24  11  -1  114.43   10.56
 -24  11  -1  109.07    9.33
  24  11   1  105.17   10.13
 -24  11   1   98.35    8.81
  25  11   1  147.26   12.08
 -25  11  -1  150.99   11.06
 -25  11   1  150.81   10.89
  25  11  -1  151.16   12.38
  26  11   1   49.56    7.39
  26  11  -1   43.44    7.18
 -26  11   1   46.10    6.26
 -26  11  -1   42.90    6.09
  27  11  -1  120.33   11.14
 -27  11   1  125.88   10.10
 -27  11  -1  128.17   10.44
  27  11   1  120.31   10.86
 -28  11   1   27.78    5.25
 -28  11  -1   23.78    5.06
  28  11   1   25.85    5.40
  28  11  -1   22.27    5.44
  29  11   1   50.97    7.20
 -29  11  -1   51.34    6.85
  29  11  -1   42.57    6.84
 -29  11   1   58.10    7.04
  30  11   1   38.69    6.15
  30  11  -1   40.47    6.51
 -30  11  -1   43.82    6.27
 -30  11   1   43.54    6.06
 -31  11   1    1.42    2.29
 -31  11  -1    4.33    2.77
  31  11  -1    2.60    2.94
  31  11   1    2.01    2.71
  32  11   1    5.58    2.97
 -32  11  -1    4.71    2.58
  32  11  -1    3.83    2.76
 -32  11   1    5.51    2.73
  33  11  -1   42.14    5.63
  33  11   1   36.44    5.02
 -33  11   1   38.64    4.98
 -33  11  -1   43.29    5.28
 -34  11   1   24.11    3.78
 -34  11  -1   24.54    3.92
 -34  11   1   30.63    4.87
 -35  11   1   15.67    3.46
   0  13  -1   -0.75    3.30
   0  13   1    0.21    3.36
   0  13  -1    0.39    1.09
   0  13   1    0.02    2.35
  -1  13   1   91.33   12.82
  -1  13  -1  130.05   15.56
  -1  13   1   90.76    9.24
  -1  13  -1  117.09    8.45
  -2  13  -1   15.93    5.83
  -2  13   1   20.03    6.07
  -2  13  -1   14.55    3.63
  -2  13   1   19.00    4.27
  -3  13   1  289.34   21.58
  -3  13  -1  306.24   22.55
  -3  13   1  276.67   14.79
  -3  13   1  276.32   15.95
  -3  13  -1  330.39   17.35
  -4  13   1   53.99    9.37
  -4  13  -1   37.35    8.10
  -4  13   1   53.56    7.68
  -4  13   1   52.02    6.23
  -4  13  -1   41.01    6.96
  -4  13   1   47.70    8.03
  -5  13   1   26.10    5.99
  -5  13   1   18.16    5.47
  -5  13  -1   31.17    6.51
  -6  13   1   44.46    8.48
  -6  13  -1   28.29    6.57
  -6  13   1   41.51    8.17
  -7  13   1  111.98   13.61
  -7  13  -1  100.46   12.62
  -7  13   1  108.24   12.95
  -8  13  -1   68.73   11.03
  -8  13  -1   97.25   13.78
  -8  13   1   78.38   12.47
  -8  13   1   77.27   11.23
  -9  13   1  252.76   22.91
  -9  13   1  268.14   20.63
  -9  13  -1  299.31   23.52
  -9  13  -1  240.67   20.69
 -10  13   1   55.50    9.79
 -10  13  -1   66.74   11.00
 -10  13  -1   52.04   10.92
 -10  13   1   60.27   11.96
 -11  13   1  463.12   33.62
 -11  13  -1  435.82   30.05
 -11  13   1  462.03   27.11
 -11  13  -1  461.92   26.90
 -12  13   1  321.15   29.25
 -12  13  -1  305.13   26.37
 -12  13   1  301.61   21.82
 -12  13  -1  293.27   20.82
 -13  13   1  261.23   20.05
 -13  13   1  255.40   27.37
 -13  13  -1  249.50   18.54
 -13  13  -1  269.09   25.64
 -14  13   1  648.91   31.10
 -14  13  -1  670.48   29.94
 -14  13  -1  724.54   43.49
 -14  13   1  720.08   46.56
 -15  13   1 1101.04   59.50
 -15  13  -1 1111.97   55.61
 -15  13  -1  998.19   35.81
 -16  13   1   33.15   11.73
 -16  13  -1   41.33   11.74
 -16  13   1   26.45    6.60
 -17  13  -1  260.20   28.10
 -17  13   1  236.82   29.15
 -17  13   1  181.62   15.96
 -18  13  -1  197.93   24.94
 -18  13   1  227.76   28.76
 -18  13   1  174.86   15.62
 -19  13   1  183.01   26.00
 -19  13  -1  194.93   25.45
 -20  13  -1   23.55    4.62
  20  13   1   29.52    5.66
  20  13  -1   23.05    5.11
 -20  13   1   32.10    5.02
 -21  13  -1  221.86   12.77
 -21  13   1  197.45   11.86
  21  13  -1  202.09   13.69
  21  13   1  177.80   12.99
 -22  13   1  150.37   10.68
 -22  13  -1  149.21   10.75
  22  13  -1  145.85   12.05
  22  13   1  154.59   12.50
  23  13  -1   62.21    8.26
 -23  13  -1   73.53    7.99
 -23  13   1   74.32    7.90
  23  13   1   71.25    8.75
  24  13  -1   98.36   10.52
 -24  13   1   91.48    8.79
 -24  13  -1  104.92    9.40
  24  13   1  104.17   10.72
 -25  13   1  161.98   11.43
  25  13   1  159.72   13.00
  25  13  -1  153.46   12.98
 -25  13  -1  143.57   10.96
  26  13  -1   30.75    6.22
 -26  13   1   28.47    4.96
 -26  13  -1   25.45    4.95
  26  13   1   30.67    6.17
 -27  13  -1    2.88    2.95
  27  13   1    3.59    3.11
  27  13  -1    2.38    3.63
 -27  13   1    4.33    2.86
 -28  13  -1    3.26    2.86
 -28  13   1    3.08    2.70
  28  13   1    0.74    3.35
  28  13  -1    3.23    3.40
 -29  13  -1   22.11    4.90
 -29  13   1   17.33    4.20
  29  13  -1   20.85    5.11
  29  13   1   19.67    4.70
 -30  13   1   11.28    3.61
 -30  13  -1    9.33    3.65
  30  13  -1    9.50    3.86
  30  13   1    8.04    3.56
 -31  13   1   20.81    4.26
  31  13   1   20.72    4.44
 -31  13  -1   17.63    4.08
  31  13  -1   16.54    4.11
 -32  13  -1   12.35    3.44
 -32  13   1   15.71    3.59
 -33  13  -1   44.94    5.18
 -33  13   1   38.35    4.64
 -33  13   1   38.44    5.24
 -34  13  -1    5.69    2.25
 -34  13   1    7.61    2.21
 -34  13   1    9.65    2.74
 -35  13   1   13.16    2.83
   0  15  -1    0.31    3.45
   0  15   1    0.96    3.14
   0  15   1    0.54    2.47
  -1  15  -1   25.97    7.87
  -1  15   1   15.75    6.13
   1  15   1   14.97    4.57
  -1  15   1   20.49    5.14
  -2  15  -1   93.65   14.15
  -2  15   1  112.33   15.36
  -2  15   1  101.71    9.87
  -2  15   1   81.93   10.72
  -3  15   1  154.12   17.45
  -3  15  -1  164.91   18.16
  -3  15   1  133.60   13.93
  -3  15   1  158.53   12.27
  -3  15  -1  173.56   12.65
  -4  15   1   60.59   10.85
  -4  15  -1   70.72   11.93
  -4  15  -1   65.99    8.49
  -4  15   1   55.27    9.34
  -4  15   1   61.79    7.19
  -4  15   1   64.79    8.78
  -5  15   1  207.49   16.36
  -5  15  -1  216.27   15.69
  -5  15   1  193.59   17.64
  -6  15   1  136.75   14.39
  -6  15   1  133.89   15.11
  -6  15  -1  116.93   12.41
  -7  15   1  629.83   33.43
  -7  15  -1  728.44   38.44
  -7  15  -1  601.30   28.82
  -7  15   1  654.01   33.17
  -8  15   1  373.03   26.34
  -8  15  -1  294.57   21.24
  -8  15   1  388.30   27.19
  -8  15  -1  387.38   28.63
  -9  15   1  106.04   15.03
  -9  15  -1  116.45   16.19
  -9  15  -1   83.98   12.01
  -9  15   1  111.37   14.88
 -10  15  -1  113.63   14.50
 -10  15   1  146.26   18.30
 -10  15   1  164.98   18.42
 -10  15  -1  149.75   18.10
 -11  15  -1  314.38   25.02
 -11  15   1  305.44   24.63
 -11  15  -1  262.20   23.25
 -11  15   1  273.81   25.99
 -12  15   1  256.72   26.44
 -12  15  -1  269.46   24.36
 -12  15   1  302.20   24.25
 -12  15  -1  279.82   22.82
 -13  15   1   39.11   11.16
 -13  15  -1   34.31    9.39
 -13  15   1   39.97    9.31
 -13  15  -1   37.45    8.97
 -14  15  -1  365.89   30.86
 -14  15  -1  351.67   24.11
 -14  15   1  363.47   33.72
 -14  15   1  355.61   25.95
 -15  15   1  691.66   47.99
 -15  15   1  589.78   32.56
 -15  15  -1  596.69   30.60
 -15  15  -1  582.93   40.36
 -16  15   1   70.62   16.70
 -16  15   1   64.31   10.98
 -16  15  -1   78.72   15.79
 -17  15   1  353.99   24.37
 -17  15  -1  407.54   36.35
 -18  15   1   13.90    8.72
 -18  15  -1   10.31    6.92
 -18  15   1    8.93    4.91
 -19  15   1  186.51   11.67
  19  15  -1  158.93   11.91
 -19  15  -1  194.75   12.07
  19  15   1  158.94   12.11
  20  15  -1  104.88   10.21
 -20  15  -1  121.06    9.85
  20  15   1  103.89   10.32
 -20  15   1  115.37    9.39
  21  15  -1  266.49   16.38
  21  15   1  276.51   16.90
 -21  15   1  288.96   14.82
 -21  15  -1  299.47   15.41
 -22  15   1  281.09   14.71
 -22  15  -1  273.86   14.88
  22  15  -1  266.01   16.57
  22  15   1  272.15   16.89
 -23  15   1   19.18    4.72
 -23  15  -1   17.40    4.60
  23  15   1   16.84    5.27
  23  15  -1   17.23    5.25
  24  15  -1   95.05   10.54
  24  15   1  106.04   11.10
 -24  15  -1  100.73    9.48
 -24  15   1  100.29    9.22
 -25  15  -1   13.41    4.01
  25  15   1    8.42    4.43
 -25  15   1    9.43    3.73
  25  15  -1   14.61    5.21
 -26  15   1   11.73    3.33
 -26  15  -1   15.52    4.15
  26  15   1   11.46    4.18
  26  15  -1   10.08    4.56
 -27  15   1   10.13    3.35
 -27  15  -1    9.19    3.64
  27  15   1   11.37    4.07
  27  15  -1    9.26    3.45
  28  15   1   24.22    5.34
 -28  15   1   24.62    4.71
  28  15  -1   20.48    4.97
 -28  15  -1   19.54    4.53
 -29  15   1   57.88    6.61
 -29  15  -1   51.34    6.50
 -30  15   1    0.54    2.23
 -30  15  -1    1.43    2.13
 -31  15  -1   21.38    4.05
 -31  15   1   24.75    4.23
 -32  15   1    1.53    1.69
 -32  15  -1   -0.38    2.08
 -32  15   1    2.46    2.31
 -33  15   1    8.49    2.44
 -33  15  -1    9.54    2.55
 -33  15   1    7.99    2.45
 -34  15   1    7.40    2.00
 -34  15  -1    7.37    2.13
 -34  15   1    7.42    2.13
   0  17  -1    4.06    4.16
   0  17   1    1.25    3.58
   0  17   1    6.15    3.64
  -1  17   1  899.50   45.54
  -1  17  -1  947.44   47.67
   1  17   1  819.27   42.98
   1  17  -1  826.59   44.29
  -1  17   1  921.13   31.20
   1  17   1  805.82   29.38
  -2  17  -1   83.27   14.49
  -2  17   1   77.10   13.71
  -2  17   1   64.59   10.36
  -3  17   1  120.51   16.52
  -3  17  -1  119.71   16.87
  -3  17   1  101.58   13.07
  -4  17  -1   36.91    9.69
  -4  17   1   33.02    9.27
  -4  17   1   23.77    6.96
  -5  17   1  286.25   19.20
  -5  17   1  269.48   21.95
  -6  17   1   38.59    8.81
  -6  17   1   39.94    8.06
  -7  17  -1   53.28    8.89
  -7  17   1   52.70   10.29
  -7  17  -1   63.22   12.49
  -7  17   1   61.56   10.66
  -8  17   1  163.95   18.68
  -8  17  -1  182.26   20.60
  -8  17  -1  141.30   14.62
  -8  17   1  157.88   17.55
  -9  17   1  220.87   21.59
  -9  17   1  228.33   22.58
  -9  17  -1  196.63   17.93
  -9  17  -1  257.52   24.77
 -10  17  -1   64.25   12.52
 -10  17   1   81.55   14.19
 -10  17  -1   53.78   10.08
 -10  17   1   69.30   12.67
 -11  17  -1   82.90   14.15
 -11  17   1   82.61   14.09
 -11  17   1   77.52   14.11
 -11  17  -1   66.15   11.66
 -12  17   1  148.04   19.92
 -12  17  -1  152.34   18.56
 -12  17   1  144.87   18.47
 -12  17  -1  110.36   15.55
 -13  17   1  394.38   30.36
 -13  17   1  374.41   32.60
 -13  17  -1  313.69   27.28
 -13  17  -1  393.38   28.96
 -14  17  -1  353.02   30.27
 -14  17  -1  379.63   27.63
 -14  17   1  390.51   34.54
 -14  17   1  404.61   30.36
 -15  17   1  111.81   15.80
 -15  17   1  110.62   19.38
 -15  17  -1  100.45   13.98
 -15  17  -1  108.03   18.17
 -16  17   1  210.31   21.05
 -16  17  -1  221.00   26.00
 -16  17   1  231.44   28.65
 -17  17   1   31.99   11.61
 -17  17  -1   16.39    3.98
 -17  17   1   21.50    4.44
 -17  17  -1   27.04   10.51
  17  17   1   18.38    4.38
  17  17  -1   14.34    3.69
 -17  17   1   25.50    7.15
 -18  17   1   24.74    4.54
  18  17   1   21.40    4.79
 -18  17  -1   30.94    5.17
  18  17  -1   24.59    4.81
 -19  17   1   42.34    5.91
  19  17  -1   30.22    5.71
 -19  17  -1   38.53    5.80
  19  17   1   41.71    6.78
 -20  17  -1    4.27    2.70
  20  17  -1    1.31    3.22
  20  17   1    1.56    3.48
 -20  17   1    3.58    2.29
 -21  17  -1    1.97    2.34
  21  17  -1   -1.16    4.31
  21  17   1   -0.02    4.07
 -21  17   1    3.15    2.62
 -22  17   1   11.69    3.66
  22  17  -1    9.40    3.57
 -22  17  -1    9.73    3.45
  22  17   1    8.72    3.63
  23  17  -1   30.34    6.40
  23  17   1   30.64    6.31
 -23  17   1   36.67    5.78
 -23  17  -1   31.57    5.62
 -24  17   1   44.87    6.27
 -24  17  -1   52.05    7.02
 -25  17   1   24.58    4.84
 -25  17  -1   20.59    4.66
 -26  17  -1   54.43    6.98
 -26  17   1   48.39    6.48
 -27  17  -1   38.19    5.85
 -27  17   1   36.03    5.56
 -28  17   1   18.86    4.14
 -28  17  -1   17.77    4.08
 -29  17  -1   20.93    4.30
 -29  17   1   25.07    4.63
 -30  17  -1   28.56    4.88
 -30  17   1   34.70    5.06
 -30  17   1   33.29    5.32
 -31  17  -1  112.26    8.04
 -31  17   1  108.39    7.77
 -31  17   1   99.22    7.86
 -32  17  -1   45.84    5.01
 -32  17   1   51.55    5.13
 -32  17  -1   38.01    4.50
 -32  17   1   42.38    5.03
 -33  17   1   15.82    2.90
 -33  17  -1   20.57    3.43
 -33  17   1   13.81    2.81
   0  19   1   -1.03    4.20
   0  19  -1   -3.03    5.37
  -1  19  -1  113.60   17.52
  -1  19   1  114.61   17.27
   1  19   1  109.49   16.52
   1  19  -1  117.26   17.32
  -1  19   1  116.55   14.68
  -2  19  -1  196.55   23.07
  -2  19   1  191.13   22.39
   2  19  -1  171.81   20.88
   2  19   1  160.05   19.67
  -2  19   1  195.97   19.10
   2  19   1  173.80   14.30
  -3  19   1  886.42   47.19
  -3  19  -1  868.62   47.60
   3  19   1  752.43   30.45
  -3  19   1  815.21   38.95
  -4  19  -1  335.21   30.10
  -4  19   1  314.61   28.88
  -4  19   1  261.68   22.47
  -5  19   1 1856.25   60.71
  -6  19  -1  135.98   17.51
  -6  19   1  137.90   17.48
  -7  19  -1  163.00   19.59
  -7  19   1  149.92   18.38
  -8  19  -1  146.11   18.59
  -8  19   1  143.28   18.18
  -9  19   1  304.31   27.39
  -9  19  -1  315.90   27.62
 -10  19   1  102.63   16.61
 -10  19   1   70.86   13.12
 -10  19  -1   90.54   15.16
 -11  19   1  246.52   24.39
 -11  19   1  259.99   25.97
 -11  19  -1  263.65   25.44
 -12  19  -1    4.27    4.25
 -12  19   1    5.56    5.12
 -12  19  -1    2.61    4.37
 -12  19   1    8.39    6.28
 -13  19  -1  115.52   16.42
 -13  19  -1  158.00   19.83
 -13  19   1  113.56   17.83
 -13  19   1  152.48   20.28
 -14  19   1  180.58   22.18
 -14  19  -1  133.17   18.36
 -14  19   1  163.74   21.88
 -14  19  -1  177.42   20.21
 -15  19   1   55.16    6.98
 -15  19  -1   71.32    8.03
 -15  19   1   69.84   15.37
 -15  19  -1   81.12   14.96
 -15  19  -1   75.52   13.18
 -15  19   1   74.81   14.02
 -16  19  -1   10.06    3.42
 -16  19   1    8.56    2.93
 -17  19  -1   20.84    4.59
 -17  19   1   17.34    4.23
 -18  19  -1   12.83    3.66
 -18  19   1   22.02    4.57
 -19  19  -1   41.10    6.16
 -19  19   1   36.68    5.62
 -20  19   1   68.84    7.60
 -20  19  -1   79.79    8.55
 -21  19   1  162.27   11.56
 -21  19  -1  171.85   12.19
 -22  19   1  144.31   10.91
 -22  19  -1  170.43   12.21
 -23  19   1  127.90   10.27
 -23  19  -1  138.16   10.92
 -24  19  -1   32.35    5.57
 -24  19   1   25.83    4.90
 -25  19  -1    2.83    2.47
 -25  19   1    3.77    2.50
 -26  19  -1    8.54    3.09
 -26  19   1    8.24    3.16
 -27  19   1   47.16    6.04
 -27  19  -1   34.96    5.36
 -27  19   1   46.93    6.29
 -28  19   1   37.76    5.26
 -28  19  -1   37.08    5.37
 -28  19   1   34.35    5.27
 -29  19   1    6.73    2.67
 -29  19  -1    7.03    2.83
 -29  19   1    9.06    3.23
 -30  19   1   66.05    6.38
 -30  19  -1   70.75    6.68
 -30  19   1   59.34    6.10
 -31  19   1  150.93    8.57
 -31  19   1  139.61    8.41
 -32  19   1   60.48    5.20
 -32  19  -1   57.79    5.19
   0  21  -1   -1.59    5.71
   0  21   1   -0.38    4.35
   0  21   1    5.47    5.16
  -1  21  -1  181.89   23.07
  -1  21   1  193.04   23.17
   1  21  -1  176.48   22.28
   1  21   1  169.16   21.25
  -1  21   1  189.90   20.38
   1  21   1  195.90   20.96
   2  21   1  175.01   21.51
   2  21  -1  169.57   21.65
  -2  21  -1  188.25   23.28
  -2  21   1  206.16   23.84
  -2  21   1  213.82   21.31
  -3  21  -1  155.87   21.40
   3  21  -1  134.81   19.36
  -3  21   1  133.59   19.53
   3  21   1  115.45   17.58
  -3  21   1  132.94   17.04
   4  21  -1   87.56   15.73
  -4  21   1   89.57   16.41
   4  21   1   73.37   14.33
  -4  21   1   81.92   13.66
  -5  21  -1   76.42   13.37
  -5  21   1   71.10   12.85
  -6  21   1   44.29   10.41
  -6  21  -1   36.97    9.66
  -7  21  -1   98.88   15.29
  -7  21   1  115.30   16.59
  -8  21  -1   76.05   13.80
  -8  21   1   84.66   14.49
  -9  21   1  193.41   22.21
  -9  21  -1  213.69   23.23
 -10  21  -1  167.86   20.82
 -10  21   1  172.46   21.85
 -11  21   1   52.79   12.54
 -11  21  -1   51.87   11.73
 -12  21   1   90.98   16.56
 -12  21  -1  107.94   17.01
 -13  21   1  145.77   11.37
 -13  21  -1  141.42   11.42
 -13  21  -1  139.94   10.45
 -13  21  -1  177.86   21.56
 -14  21  -1   67.13    8.10
 -14  21   1   56.87    7.40
 -15  21  -1  119.33   10.63
 -15  21   1  121.81   10.46
 -16  21  -1  140.38   11.37
 -16  21   1  141.20   11.24
 -17  21  -1  230.71   14.66
 -17  21   1  207.22   13.82
 -18  21   1  239.08   14.56
 -18  21  -1  238.49   14.90
 -19  21  -1  103.52    9.91
 -19  21   1   87.92    8.98
 -20  21  -1   10.02    3.63
 -20  21   1    6.35    3.11
 -21  21  -1   24.49    5.13
 -21  21   1   23.57    5.02
 -22  21   1   56.55    7.29
 -22  21  -1   52.88    7.20
 -23  21   1    3.57    3.24
 -23  21  -1    2.63    2.86
 -24  21   1   19.54    4.54
 -24  21  -1   23.85    4.99
 -25  21  -1   67.99    7.61
 -25  21   1   51.56    6.57
 -26  21  -1  114.12    9.32
 -26  21   1  108.62    8.93
 -27  21  -1  135.00    9.82
 -27  21   1  114.50    8.90
 -28  21  -1   16.72    3.73
 -28  21   1   20.52    3.81
 -29  21   1   81.87    6.95
 -29  21  -1   90.31    7.44
 -30  21   1   70.23    5.92
 -30  21  -1   76.06    6.29
  30  21   1   83.01    6.08
 -31  21   1   17.43    2.99
 -31  21  -1   20.68    3.22
   0  23   1   -1.46    4.77
   0  23  -1    0.48    4.87
   0  23   1    0.95    4.51
  -1  23  -1   29.53   10.18
   1  23  -1   25.10    8.65
   1  23   1   12.06    6.52
  -1  23   1   13.22    5.96
  -1  23   1   16.26    7.37
   1  23   1   21.59    8.62
   2  23  -1   13.43    6.30
  -2  23   1   21.48    8.24
   2  23   1   20.86    8.22
  -2  23  -1   20.04    8.26
  -2  23   1   29.81    9.21
   2  23   1   28.51    9.35
  -3  23   1   98.40   17.65
   3  23   1   85.01   15.78
   3  23  -1   99.91   17.23
  -3  23  -1  117.75   19.73
   3  23   1  127.11   18.80
  -3  23   1  103.80   16.36
   4  23   1  249.01   26.86
   4  23  -1  253.15   27.43
   4  23   1  371.73   31.01
  -4  23   1  341.31   28.87
  -4  23  -1  310.34   26.90
   5  23   1  364.82   32.88
   5  23  -1  373.74   33.42
  -5  23  -1  467.49   32.89
  -5  23   1  475.42   33.81
   6  23  -1  198.95   24.94
   6  23   1  203.55   25.15
  -6  23  -1  227.43   23.21
  -6  23   1  257.16   24.99
  -7  23  -1  324.50   28.09
  -7  23   1  324.13   28.35
  -8  23   1   41.82   10.64
  -8  23  -1   49.10   11.43
  -9  23  -1   86.76    8.87
  -9  23   1   79.46    8.48
  -9  23  -1   73.14    7.41
  -9  23   1   61.10    6.83
  -9  23  -1   91.33   15.29
  -9  23   1   88.10   15.49
 -10  23  -1   20.04    4.84
 -10  23   1   17.12    4.34
 -10  23  -1   18.99    4.05
 -10  23   1   13.90    3.92
 -11  23   1  423.49   19.61
 -11  23  -1  407.63   17.21
 -12  23  -1  347.16   18.44
 -12  23   1  320.15   17.40
 -12  23  -1  317.49   15.24
 -13  23   1  147.58   12.17
 -13  23  -1  160.38   12.86
 -13  23  -1  131.34   10.27
 -14  23   1  775.74   27.14
 -14  23  -1  815.37   28.33
 -15  23   1   37.96    6.68
 -15  23  -1   51.93    7.59
 -16  23  -1  115.83   10.75
 -16  23   1  108.55   10.29
 -17  23  -1   11.34    3.81
 -17  23   1   12.26    4.09
 -18  23   1  293.82   16.43
 -18  23  -1  291.49   16.70
 -19  23  -1   81.41    8.94
 -19  23   1   82.39    8.92
 -20  23  -1   18.82    4.91
 -20  23   1   25.77    5.35
 -21  23  -1  208.29   13.47
 -21  23   1  218.10   13.51
 -22  23   1  155.76   11.44
 -22  23  -1  162.20   11.94
 -23  23  -1   56.94    7.20
 -23  23   1   65.20    7.47
 -24  23   1   22.13    4.76
 -24  23  -1   19.40    4.68
 -25  23  -1   28.41    4.86
 -25  23   1   23.04    4.42
 -26  23   1   24.48    4.26
 -26  23  -1   28.76    4.67
  26  23   1   37.22    5.50
 -27  23  -1    7.29    2.70
 -27  23   1    3.65    1.95
  27  23   1    8.82    3.13
 -28  23  -1    9.16    2.63
 -28  23   1    9.47    2.55
 -29  23   1   25.76    3.66
 -29  23  -1   21.60    3.47
 -30  23   1   42.06    4.28
 -30  23  -1   40.20    4.21
   0  25   1   -1.49    4.92
   0  25  -1   -2.05    5.91
   0  25   1    1.97    5.10
  -1  25   1   83.33   16.21
   1  25  -1   99.73   17.78
  -1  25  -1  110.53   19.06
   1  25   1   81.66   15.85
   1  25   1  114.95   18.40
  -1  25   1  111.97   18.16
   2  25   1   51.41   12.76
   2  25  -1   56.37   13.90
  -2  25   1   62.53   14.54
  -2  25  -1   64.83   14.78
  -2  25  -1   57.04    6.48
  -2  25  -1   75.87   14.78
   2  25   1   77.87   15.19
  -2  25   1   71.20   14.86
  -3  25  -1   61.49    6.79
   3  25   1   84.53   15.87
  -4  25   1  111.82    8.85
  -4  25  -1  114.39    9.15
  -5  25  -1   97.19    8.38
   5  25  -1   95.63    8.60
  -5  25   1  106.59    8.77
   6  25  -1   68.48    7.21
  -6  25  -1   69.95    6.99
  -6  25   1   58.53    6.69
  -7  25   1   38.81    5.42
  -7  25  -1   50.98    5.92
  -8  25  -1   60.22    7.75
  -8  25   1   59.54    7.58
  -8  25   1   51.07    6.28
  -8  25  -1   48.96    5.86
  -9  25  -1  127.38   11.08
  -9  25   1  136.64   11.31
  -9  25  -1  102.19    8.44
  -9  25   1  107.85    9.01
 -10  25   1  121.19   10.86
 -10  25  -1  134.82   11.56
 -10  25  -1  102.68    8.34
 -11  25   1  102.76   10.16
 -11  25  -1   83.21    9.45
 -12  25   1   33.82    6.16
 -12  25  -1   50.45    7.69
 -12  25  -1   38.35    5.62
 -13  25  -1   73.06    9.02
 -13  25   1   73.19    8.86
 -14  25   1  272.99   16.42
 -14  25  -1  285.59   17.19
 -15  25   1    9.80    3.93
 -15  25  -1   13.96    4.68
 -16  25   1   18.98    4.64
 -16  25  -1   18.63    4.95
 -17  25   1    3.48    2.89
 -17  25  -1    2.93    3.24
 -18  25  -1   63.88    7.85
 -18  25   1   53.93    7.41
 -19  25   1    5.39    3.14
 -19  25  -1    6.97    3.25
 -20  25  -1   48.05    6.74
 -20  25   1   38.80    6.10
 -21  25   1    5.18    3.27
 -21  25  -1    3.82    3.27
 -22  25  -1  121.93    9.90
 -22  25   1  126.47    9.86
 -23  25  -1   63.77    7.18
 -23  25   1   64.50    7.14
 -24  25  -1   32.12    5.07
 -24  25   1   34.33    5.14
 -25  25   1  122.18    8.66
 -25  25  -1  106.00    8.29
 -26  25   1    4.67    2.27
 -26  25  -1    6.46    2.51
 -27  25  -1   37.98    4.63
 -27  25   1   51.98    5.11
 -28  25  -1   14.99    2.78
 -28  25   1   14.01    2.65
 -29  25   1    0.81    1.34
 -29  25  -1    0.61    1.50
   0  27  -1   -0.28    2.51
   0  27   1    1.99    2.66
  -1  27  -1  169.29   11.34
   1  27  -1  165.91   11.30
   2  27  -1  379.82   16.56
  -2  27  -1  377.26   16.51
  -2  27   1  393.82   16.97
  -3  27  -1   23.06    4.82
   3  27  -1   20.70    4.65
  -3  27   1   25.02    5.05
   4  27  -1   92.68    8.50
  -4  27  -1   99.67    8.40
  -4  27   1   97.25    8.61
   5  27  -1    9.56    3.47
  -5  27  -1   13.85    3.72
  -5  27   1   11.59    3.66
  -6  27  -1   35.62    5.17
   6  27  -1   38.28    5.46
  -6  27   1   35.88    5.34
  -7  27  -1   28.17    4.66
  -7  27   1   19.49    4.10
  -8  27  -1   25.94    5.33
  -8  27   1   21.82    4.89
  -8  27   1   19.95    4.16
  -8  27  -1   19.70    4.08
  -9  27  -1   11.81    3.93
  -9  27   1   13.63    4.13
  -9  27  -1   11.36    3.35
 -10  27  -1  316.75   17.73
 -10  27   1  286.46   16.61
 -10  27  -1  253.98   12.57
 -11  27  -1  182.54   13.75
 -11  27   1  203.60   14.14
 -12  27  -1  515.72   22.76
 -12  27   1  488.38   21.76
 -13  27  -1  164.08   13.05
 -13  27   1  178.29   13.55
 -14  27   1  183.92   13.48
 -14  27  -1  187.20   13.87
 -15  27   1   25.51    5.43
 -15  27  -1   20.97    5.01
 -16  27   1   51.26    7.24
 -16  27  -1   52.19    7.33
 -17  27  -1   22.68    4.98
 -17  27   1   25.56    5.21
 -18  27   1   11.33    3.66
 -18  27  -1    9.25    2.95
 -19  27   1    2.23    2.72
 -19  27  -1    0.93    2.83
 -20  27  -1    2.33    3.15
 -20  27   1    2.09    2.53
 -21  27  -1   11.90    3.38
 -21  27   1   10.11    3.31
 -22  27  -1   14.43    3.47
 -22  27   1   12.27    3.12
 -23  27   1   34.83    4.72
 -23  27  -1   34.07    4.77
 -24  27  -1   98.80    7.51
 -24  27   1   99.27    7.40
 -25  27   1   34.65    4.41
 -25  27  -1   28.19    4.16
 -26  27  -1   36.30    4.23
 -26  27   1   33.15    3.92
 -27  27   1   33.72    3.61
 -27  27  -1   25.87    3.28
   0  29   1    0.25    2.44
   0  29  -1   -0.28    2.65
  -1  29   1   31.04    5.27
   1  29  -1   39.85    5.79
  -1  29  -1   36.31    5.73
  -2  29  -1  260.26   13.42
  -2  29   1  238.74   13.18
   2  29  -1  269.66   13.93
   3  29  -1  126.85    9.74
  -3  29  -1  119.65    9.39
  -3  29   1  148.51   10.55
  -4  29   1   61.92    6.94
  -4  29  -1   59.17    6.77
   4  29  -1   62.04    7.14
  -5  29   1  137.08   10.02
  -5  29  -1  116.77    8.82
   5  29  -1  127.20    9.52
   6  29  -1  409.54   16.01
  -6  29   1  428.96   16.84
  -6  29  -1  404.38   15.88
  -7  29  -1   13.87    4.39
  -7  29   1   16.39    4.66
  -7  29  -1   15.24    3.96
  -8  29  -1  419.95   19.51
  -8  29   1  424.22   19.21
  -8  29  -1  363.86   14.82
  -9  29   1   23.38    5.21
  -9  29  -1   32.32    5.95
  -9  29  -1   31.81    4.82
 -10  29  -1   11.59    4.34
 -10  29   1    7.05    3.56
 -10  29  -1    8.04    3.07
 -11  29  -1  111.98   10.51
 -11  29   1  103.99    9.86
 -12  29  -1   99.69    9.96
 -12  29   1   98.02    9.74
 -13  29   1   24.43    5.41
 -13  29  -1   33.39    6.11
 -14  29   1   14.86    4.16
 -14  29  -1   14.68    4.28
 -15  29  -1    8.48    3.11
 -15  29   1   16.82    4.33
 -16  29  -1   10.12    3.93
 -16  29   1    9.62    3.69
 -17  29  -1   16.28    4.37
 -17  29   1   18.17    4.39
 -18  29   1   52.60    6.38
 -18  29  -1   62.92    7.17
 -19  29  -1    8.95    3.37
 -19  29   1    5.01    2.72
 -20  29   1  107.54    8.30
 -20  29  -1  107.39    8.40
 -21  29   1   11.30    3.01
 -21  29  -1    9.92    2.98
 -22  29   1   85.40    6.81
 -22  29  -1   87.92    7.01
 -23  29   1   93.29    6.72
 -23  29  -1   99.39    7.07
 -24  29   1  109.67    6.87
 -24  29  -1  114.12    7.14
 -25  29   1   68.12    5.05
 -25  29  -1   82.86    5.65
   0  31  -1    2.92    3.49
   0  31   1    2.65    2.92
  -1  31  -1  289.38   13.74
  -1  31   1  289.61   13.61
   1  31  -1  283.34   13.61
   2  31  -1   17.97    4.13
  -2  31   1   19.23    4.11
  -2  31  -1   16.21    3.95
  -3  31  -1  101.92    8.37
  -3  31   1  106.00    8.48
   3  31  -1  107.12    8.34
   4  31  -1   44.10    5.66
  -4  31  -1   45.49    5.71
  -4  31   1   51.74    6.38
   5  31  -1   15.97    3.60
  -5  31  -1   17.00    3.82
  -6  31   1   21.09    4.51
  -6  31  -1   23.50    4.79
  -6  31  -1   21.52    4.29
  -7  31  -1   57.06    7.14
  -7  31   1   52.43    6.68
  -7  31  -1   51.92    5.88
  -8  31  -1   11.62    3.93
  -8  31   1   15.58    4.14
  -8  31  -1    9.78    3.14
  -9  31  -1   18.10    4.67
  -9  31   1   17.18    4.40
  -9  31  -1   18.30    3.71
 -10  31  -1   22.28    4.85
 -10  31   1   19.60    4.47
 -11  31  -1   15.11    4.17
 -11  31   1   20.08    4.32
 -12  31  -1   11.80    3.63
 -12  31   1   14.37    3.96
 -13  31   1   29.71    5.35
 -13  31  -1   49.86    6.70
 -14  31   1  141.74   10.34
 -14  31  -1  139.45   10.38
 -15  31   1  209.11   12.26
 -15  31  -1  260.36   13.94
 -16  31   1   75.41    7.31
 -16  31  -1   76.90    7.66
 -17  31  -1  121.32    9.07
 -17  31   1  116.83    8.68
 -18  31   1   13.85    3.34
 -18  31  -1   12.18    3.53
 -19  31  -1  114.47    7.97
 -19  31   1  115.21    7.81
 -20  31   1    1.69    1.86
 -20  31  -1    3.22    2.09
 -21  31  -1   43.53    4.57
 -21  31   1   39.08    4.22
 -22  31  -1   32.57    3.79
 -22  31   1   29.48    3.53
 -23  31   1   24.53    3.02
 -23  31  -1   24.06    3.08
   0  33  -1    0.25    2.25
  -1  33  -1   23.43    4.13
   1  33  -1   20.46    3.82
  -2  33  -1   61.23    6.09
   2  33  -1   53.71    5.57
   3  33  -1    5.99    2.53
  -3  33  -1    7.81    3.02
  -4  33   1   21.74    4.44
  -4  33  -1   24.38    4.66
  -4  33  -1   22.13    4.15
   4  33  -1   19.81    3.49
  -5  33  -1   65.44    7.11
  -5  33   1   64.07    6.98
  -5  33  -1   71.93    6.55
  -6  33  -1  217.95   12.67
  -6  33   1  199.73   12.02
  -6  33  -1  211.06   10.71
  -7  33   1  173.70   11.27
  -7  33  -1  176.84   11.48
  -8  33  -1  413.71   17.17
  -8  33   1  404.80   16.66
  -9  33   1   11.22    3.84
  -9  33  -1    7.70    3.93
 -10  33   1  128.18    9.37
 -10  33  -1  128.17    9.60
 -11  33  -1  159.56   10.59
 -11  33   1  152.17   10.17
 -12  33  -1    1.76    2.19
 -12  33   1    2.63    2.37
 -13  33  -1   65.52    6.63
 -13  33   1   57.08    6.10
 -14  33  -1   38.88    5.15
 -14  33   1   40.41    5.17
 -15  33  -1  112.18    8.11
 -15  33   1  105.61    7.71
 -16  33  -1   91.57    7.09
 -16  33   1   93.58    6.98
 -17  33   1   54.30    5.14
 -17  33  -1   51.56    5.10
 -18  33   1  163.66    8.17
 -18  33  -1  165.80    8.40
 -19  33   1   66.81    5.07
 -19  33  -1   68.54    5.25
 -20  33  -1   70.29    5.01
 -20  33   1   73.69    5.00
 -21  33  -1   93.65    5.36
 -21  33   1   84.94    5.00
   0  35  -1    0.76    2.15
   1  35  -1   31.42    3.96
  -1  35  -1   33.71    4.26
  -2  35   1   59.53    6.30
  -2  35  -1   62.00    6.54
  -2  35  -1   61.42    5.51
   2  35  -1   54.71    4.88
  -3  35   1   72.43    6.90
  -3  35  -1   85.34    7.38
   3  35  -1   74.48    5.46
  -3  35  -1   85.10    6.38
  -4  35  -1   58.82    6.19
  -4  35   1   50.79    5.76
  -5  35  -1   53.87    6.08
  -5  35   1   46.08    5.57
  -6  35  -1   34.33    4.89
  -6  35   1   41.00    5.31
  -7  35  -1   43.17    5.39
  -7  35   1   45.81    5.42
  -8  35  -1    5.45    2.41
  -8  35   1    8.39    2.85
  -9  35   1   21.99    3.86
  -9  35  -1   23.11    4.05
 -10  35  -1   52.10    5.57
 -10  35   1   51.73    5.42
 -11  35   1   69.97    6.05
 -11  35  -1   65.17    5.96
 -12  35   1   19.10    3.46
 -12  35  -1   22.01    3.69
 -13  35  -1  148.05    8.48
 -13  35   1  157.25    8.59
 -14  35   1   10.23    2.38
 -14  35  -1    6.75    2.25
 -15  35  -1   28.22    3.48
 -15  35   1   26.60    3.37
 -16  35  -1    8.70    2.09
 -16  35   1    8.47    2.05
 -17  35  -1   28.22    3.14
 -17  35   1   23.07    2.83
 -18  35   1   17.62    2.38
 -18  35  -1   17.13    2.35
   0  37  -1    5.90    2.68
   0  37   1    2.93    2.41
  -1  37   1  140.99    8.62
   1  37  -1  141.85    8.72
   1  37   1  130.63    8.37
  -1  37  -1  146.49    8.65
  -2  37   1   57.68    5.90
  -2  37  -1   54.08    5.57
  -3  37  -1   61.77    5.75
  -3  37   1   72.67    6.28
  -4  37   1   19.34    3.73
  -4  37  -1   14.95    3.29
  -5  37   1  170.80    9.17
  -5  37  -1  165.64    9.02
  -6  37  -1    4.65    2.12
  -6  37   1    3.84    2.06
  -7  37   1   18.71    3.38
  -7  37  -1   21.50    3.49
  -8  37   1  110.54    7.12
  -8  37  -1  109.70    7.12
  -9  37   1  293.63   11.09
  -9  37  -1  292.42   11.08
 -10  37   1  201.24    8.89
 -10  37  -1  189.44    8.66
 -11  37  -1  172.03    8.20
 -11  37   1  186.02    8.46
 -12  37  -1   43.44    4.12
 -12  37   1   43.27    4.06
 -13  37   1    1.35    1.30
 -13  37  -1    4.67    1.61
 -14  37  -1   21.56    2.62
 -14  37   1   21.27    2.59
 -15  37  -1   26.85    2.72
 -15  37   1   20.24    2.38
   0  39  -1    1.23    1.64
   0  39   1    2.55    2.09
  -1  39  -1   99.11    6.18
  -1  39   1  114.77    6.79
   1  39  -1  105.06    6.39
   1  39   1  119.36    6.90
  -2  39   1   30.60    3.75
   2  39  -1   31.44    3.66
   2  39   1   26.55    3.87
  -2  39  -1   30.22    3.81
  -3  39  -1   15.34    2.88
   3  39  -1   16.04    3.05
  -3  39   1    9.81    2.51
   3  39   1    9.44    2.46
  -4  39   1   17.38    2.99
   4  39   1   14.06    2.74
   4  39  -1   10.41    2.42
  -4  39  -1   13.99    2.80
  -5  39  -1   22.09    3.11
   5  39  -1   22.96    3.41
   5  39   1   20.06    3.30
  -5  39   1   16.87    2.97
   6  39   1   91.60    5.81
  -6  39   1  109.22    6.27
  -6  39  -1   94.33    5.82
  -7  39  -1    7.62    2.04
  -7  39   1    9.40    2.23
  -8  39  -1   23.21    2.88
  -8  39   1   31.40    3.32
  -9  39  -1   75.39    4.78
  -9  39   1   68.88    4.65
 -10  39  -1    3.19    1.32
 -10  39   1    2.45    1.27
   0   0   2  298.03    9.44
   1   0   2    0.35    0.96
   2   0   2 1274.02   19.69
   2   0   2 1282.92   22.00
   3   0   2    2.76    1.44
  -3   0   2    1.58    1.27
  -4   0   2 1693.99   22.22
   4   0   2 1900.32   24.13
  -5   0   2    0.96    1.08
   5   0   2    0.52    1.16
  -5   0   2    0.22    2.64
  -6   0   2  595.35   12.93
  -6   0   2  613.66   25.41
   7   0   2    1.05    1.15
  -7   0   2    3.64    1.31
  -7   0   2    5.08    3.98
   8   0   2 4456.80   35.60
  -8   0   2 4623.83   87.84
  -9   0   2    1.71    1.19
  -9   0   2    5.63    6.30
 -10   0   2 5139.23  118.56
 -11   0   2    2.82    6.02
 -12   0   2  866.87   54.14
 -13   0   2    1.66    5.64
 -14   0   2  167.17   23.40
 -15   0   2    2.24    5.38
 -16   0   2  136.92   19.67
 -17   0   2    1.53    4.16
 -17   0  -2    2.81    5.82
 -18   0   2   39.16   10.31
 -18   0  -2   93.71   19.85
 -19   0   2    0.55    3.37
 -19   0  -2    3.49    6.38
 -20   0   2    4.03    4.25
 -20   0  -2    7.06    9.29
 -21   0   2    2.05    4.11
 -21   0  -2   -1.58    7.33
 -22   0   2   13.38    6.39
 -22   0  -2   30.87   13.80
 -23   0  -2    0.80    1.39
 -23   0  -2    6.45    7.84
 -23   0   2    3.24    2.06
 -24   0   2  543.64   18.07
 -24   0  -2  515.69   16.85
 -25   0   2    2.52    2.31
 -25   0  -2    2.71    2.34
 -26   0  -2  427.34   16.02
 -26   0   2  407.79   16.32
 -27   0  -2    5.65    2.91
 -27   0   2    4.96    3.24
 -28   0   2  698.93   21.62
 -28   0  -2  689.44   20.71
 -29   0   2    2.67    2.62
 -29   0  -2   -0.21    2.06
  32   0   2  132.61    9.33
  32   0  -2  118.88    9.12
  33   0   2    1.08    2.49
  33   0  -2    0.62    2.35
  34   0   2   53.26    5.94
  34   0  -2   43.59    5.52
  35   0  -2    1.63    2.55
  35   0   2    2.24    2.25
 -35   0   2    3.56    4.40
  36   0  -2    2.53    2.29
  36   0   2    3.21    2.45
 -36   0   2   -0.59    3.02
   0   2   2  497.45   19.53
   0   2   2  412.28    9.41
   0  -2   2  527.46   20.54
   0   2  -2  440.13    9.65
   0   2   2  467.80    9.27
  -1  -2   2    8.40    3.49
  -1   2   2    6.67    2.97
   1  -2   2    8.20    1.40
  -1   2   2    9.40    1.56
   1   2   2    8.57    1.27
   2   2   2  846.14   16.07
  -2   2   2  820.67   26.05
  -2   2   2  797.50   15.20
  -2   2   2  868.89   14.47
   2  -2   2  813.37   12.82
   2   2   2  862.87   10.04
  -3   2   2   24.26    2.84
  -3  -2   2   33.09    6.99
   3   2   2   27.18    3.05
  -3   2   2   26.92    5.77
   3   2   2   25.28    1.41
   3  -2   2   28.46    2.97
   4   2   2 1032.09   18.05
  -4   2   2  961.37   16.89
  -4   2   2  979.28   30.65
  -5   2   2  242.12   17.16
  -6   2   2  611.93   30.14
  -6  -2   2  678.58   22.16
  -7  -2   2 1444.12   35.64
  -7   2  -2 1503.56   17.26
   8  -2   2 2197.64   26.36
  -8   2   2 2024.82   29.21
  -8   2  -2 2490.66   21.65
  -8  -2   2 2331.25   49.23
  -8   2   2 2042.52   74.41
  -9  -2   2  969.95   17.44
   9  -2   2  954.56   16.84
  -9   2  -2 1035.93   14.00
  -9   2   2  989.75   21.45
  -9   2   2 1077.37   64.91
 -10  -2   2  498.30   11.88
  10  -2   2  528.08   11.98
 -10   2   2  639.56   57.09
 -10   2  -2  565.15   10.30
 -10   2   2  515.08   16.26
 -10  -2   2  663.01   31.63
 -11   2  -2  350.10    8.44
 -11  -2   2  395.94   26.39
 -11   2   2  431.05   50.46
 -12  -2   2  229.48   21.27
 -12   2   2  257.60   38.85
 -13   2   2  193.22   31.33
 -13  -2   2  176.99   19.27
 -14   2   2  402.79   41.48
 -14  -2   2  444.98   30.69
 -15   2   2  246.82   30.05
 -15  -2   2  289.99   24.94
 -16  -2   2   23.11    7.38
 -16   2   2   17.34    8.68
 -16   2  -2   24.62    9.89
 -17  -2  -2  448.53   41.55
 -17   2  -2  358.91   35.86
 -17  -2   2  226.71   22.14
 -17   2   2  180.91   23.19
 -18  -2   2    8.92    5.26
 -18   2   2    7.38    5.83
 -18   2  -2    4.15    5.48
 -18  -2  -2   18.33   10.12
 -19   2  -2  570.49   47.96
 -19  -2  -2  608.28   49.05
 -19  -2   2  265.23   24.28
 -19   2   2  208.60   23.64
 -20   2   2    5.98    5.89
 -20  -2   2    8.72    5.65
 -20   2  -2   18.61   11.80
 -20  -2  -2   15.97   10.84
 -21  -2  -2  456.62   45.05
 -21   2  -2  447.31   45.76
 -22   2  -2  162.83   29.59
 -22  -2  -2  187.14   28.77
 -23   2  -2   71.14    6.30
 -23  -2  -2   69.30    6.38
 -23   2   2   64.51    6.35
 -23  -2   2   69.96    6.64
 -24   2   2   30.65    4.59
 -24  -2   2   25.65    4.47
 -24   2  -2   35.92    4.80
 -24  -2  -2   38.94    4.89
 -25   2  -2  492.04   16.91
 -25   2   2  523.28   18.13
 -25  -2   2  523.91   18.38
 -25  -2  -2  492.07   17.05
 -26  -2  -2   70.03    6.69
 -26  -2   2   75.86    7.25
 -26   2   2   82.66    7.47
 -26   2  -2   75.20    6.94
 -27   2  -2  122.22    9.13
 -27   2   2  134.41    9.62
 -27  -2   2  136.11    9.77
 -27  -2  -2  122.37    8.88
 -28   2  -2   98.19    8.16
 -28  -2  -2  103.25    8.29
 -28   2   2  121.33    9.22
 -29   2  -2   28.26    4.72
 -29   2   2   23.91    4.67
 -30   2  -2   12.22    3.15
  30   2   2    8.00    2.83
  30   2  -2   12.69    3.46
 -30   2   2    7.57    2.75
 -31   2  -2   58.30    6.31
 -31   2   2   65.73    6.79
  31   2   2   62.20    6.65
  31   2  -2   68.60    7.15
  32   2   2  108.70    8.55
  32   2  -2  117.99    9.22
  33   2   2   25.64    4.58
  33   2  -2   26.49    4.77
  33  -2  -2   27.11    4.66
  33  -2   2   23.64    4.23
  34   2   2   44.26    5.50
  34   2  -2   44.38    5.64
  34  -2   2   42.13    5.28
  34  -2  -2   38.05    5.13
  35  -2   2    1.29    1.99
  35   2   2    0.35    1.99
  35  -2  -2    0.49    2.17
  35   2  -2   -0.13    2.02
 -35   2   2    1.63    3.91
 -35  -2   2    3.55    3.33
  36  -2  -2    5.78    2.36
  36   2  -2    5.58    2.58
  36  -2   2    7.05    2.58
  36   2   2    3.56    2.35
 -36   2   2    9.44    4.12
   0  -4   2  830.37   26.05
   0   4   2  892.75   16.90
  -1   4   2   11.74    3.43
  -1   4   2   11.52    2.50
  -1   4  -2   14.09    2.70
  -1  -4   2   13.94    4.12
  -1   4   2   17.79    2.75
   1   4   2   17.15    2.48
  -2   4   2  438.58   13.02
  -2  -4   2  495.62   20.74
  -2   4   2  431.14   17.69
   2   4   2  583.53   12.40
  -2   4   2  580.91   14.87
  -3  -4   2  152.25   13.35
  -3   4   2  119.81   10.31
   3   4   2  168.82    6.17
  -3   4   2  135.09    7.88
   3  -4   2  130.42    3.78
  -4   4   2  235.10   15.79
  -4  -4   2  293.68   21.22
   4  -4   2  246.31    6.05
  -4   4   2  250.10   17.39
   4   4   2  305.96    7.57
   5   4   2  465.38    8.48
  -5   4   2  369.75   23.04
  -6   4   2  530.68   30.95
   6   4   2  639.35    8.77
  -7   4   2 2446.79   75.97
  -8  -4   2  370.20   16.84
  -8   4   2  372.95   36.15
  -8   4   2  352.47   13.27
  -8   4  -2  390.59   12.51
  -9   4   2 3994.43  138.31
  -9   4  -2 4081.36   37.78
  -9  -4   2 3845.02   58.60
 -10   4   2  558.29   59.66
 -10  -4   2  638.15   25.34
 -10   4  -2  635.23   14.72
 -10   4   2  589.17   18.36
 -11   4  -2 1449.18   22.28
 -11  -4   2 1387.34   40.05
 -12  -4   2 1288.40   40.65
 -12   4   2 1064.38   25.92
 -13  -4   2  386.94   23.47
 -13   4   2  334.98   15.06
 -14   4   2  219.85   32.72
 -14  -4   2  267.15   20.29
 -15   4  -2  680.69   43.11
 -15  -4   2  687.90   33.56
 -15   4   2  566.78   47.92
 -16  -4   2  177.64   17.57
 -16   4  -2  192.33   24.38
 -16   4   2  136.70   22.55
 -17  -4   2  173.28   18.02
 -17   4   2  152.49   22.47
 -18   4   2   10.73    6.68
 -18   4  -2   18.29    9.27
 -18  -4  -2   36.03   12.24
 -19   4  -2  170.25   25.72
 -19  -4  -2  201.60   27.32
 -20   4   2   14.53    6.92
 -20   4  -2   26.45   10.96
 -21   4   2  147.69   20.71
 -21   4  -2  331.93   37.58
 -22   4   2    8.20    5.19
 -22   4  -2    6.65    8.27
 -23  -4   2   12.93    3.16
 -23  -4  -2    8.58    2.85
 -23   4  -2    6.87    2.60
 -23   4   2    8.88    2.90
 -24   4   2  175.28   10.68
 -24   4  -2  150.29    9.54
 -24  -4   2  186.87   11.03
 -24  -4  -2  157.14    9.77
 -25   4   2  295.45   13.82
 -25  -4  -2  255.08   12.68
 -25  -4   2  292.53   14.08
 -25   4  -2  257.18   12.56
 -26   4   2  176.91   11.02
 -26   4  -2  144.90    9.65
 -27   4   2  419.72   16.93
 -27   4  -2  398.15   15.99
 -28   4   2  159.54   10.63
  28   4   2  146.56   10.29
  28   4  -2  152.22   11.13
 -28   4  -2  140.24    9.87
 -29   4  -2   59.46    6.61
  29   4   2   59.43    6.80
  29   4  -2   60.68    7.35
 -29   4   2   61.56    6.79
  30   4   2   38.50    5.34
 -30   4   2   44.35    5.81
  30   4  -2   44.59    6.35
 -30   4  -2   44.63    5.73
 -31   4   2   16.29    3.73
 -31   4  -2   15.52    3.62
  31   4   2   12.95    3.44
  31   4  -2   13.34    3.63
 -32   4   2   -1.20    2.39
 -32   4  -2    0.49    2.37
  32   4  -2   -5.32    3.04
  32   4   2   -0.03    2.18
  33   4  -2   14.80    3.82
  33   4   2   11.58    3.28
  34   4  -2   -2.07    2.70
  34   4   2    0.96    2.05
  34  -4  -2    0.25    2.15
  34  -4   2    1.10    1.95
  35  -4  -2    0.12    1.92
  35   4   2   -3.01    2.24
  35   4  -2   -0.30    2.10
  35  -4   2    1.47    1.90
 -35   4   2    1.25    3.58
  36   4   2    0.10    1.73
  36   4  -2   -0.20    1.92
  36  -4  -2   -0.86    1.89
  36  -4   2    3.10    2.08
 -36   4   2   -0.60    3.43
   0   6   2 1109.51   21.75
  -1   6   2   16.09    3.68
  -1  -6   2   21.37    4.65
  -1   6  -2   21.35    4.12
  -1   6   2   15.82    4.05
   1   6   2   19.49    3.05
  -1   6   2   17.13    3.70
  -1   6   2   18.98    3.20
  -2  -6   2 1009.24   28.30
  -2   6  -2 1069.89   25.87
  -2   6   2  957.89   24.36
  -2   6   2 1004.57   23.46
   2   6   2 1039.82   20.38
  -3  -6   2  228.09   15.10
  -3   6   2  184.97   12.02
  -3   6   2  213.61   11.00
   3   6   2  207.31    9.02
  -4   6   2  336.23   17.35
   4   6   2  345.27   11.52
  -5   6   2  397.66   21.05
  -5   6   2  440.68   25.64
  -6   6   2  123.50   15.35
  -7   6   2 1149.04   26.83
  -7   6   2 1029.26   49.21
  -8   6  -2  223.11   12.40
  -8   6   2  208.63   11.64
  -8   6   2  218.14   26.20
  -9   6  -2 1843.66   33.59
  -9   6   2 1779.67   83.52
  -9   6   2 1708.49   33.55
 -10   6  -2  879.63   21.63
 -10   6   2  826.06   23.61
 -11   6   2  642.51   20.82
 -11   6  -2  727.90   19.15
 -12   6   2  397.63   16.80
 -12   6  -2  427.25   14.67
 -13  -6   2  130.01   12.49
 -13   6   2  103.40    9.05
 -13   6   2  155.88   29.11
 -14   6   2   65.69   18.40
 -14   6  -2   48.67   11.92
 -14   6   2   51.16    6.62
 -14  -6   2   70.88    9.81
 -15   6  -2  626.63   40.97
 -15   6   2  576.26   47.67
 -15   6   2  533.19   21.22
 -16  -6  -2   75.98   16.18
 -16   6  -2   81.41   15.84
 -16   6   2   74.58    8.55
 -16   6   2   62.66   16.18
 -17  -6  -2  183.50   23.84
 -17   6   2  129.10   21.11
 -17   6  -2  186.23   23.73
 -18   6   2   13.09    7.16
 -18   6  -2   21.73    9.56
 -19   6  -2   92.13   17.95
 -19   6   2   48.25   12.59
 -20   6   2   37.35   10.97
 -20   6  -2   64.19   15.99
 -21   6  -2  153.23   24.22
 -21   6   2   81.15   15.58
 -22   6   2   53.48    5.82
 -22   6  -2   61.03    5.89
 -22  -6  -2   62.84    6.33
 -23   6   2   28.52    4.58
 -23   6  -2   28.32    4.36
 -24   6  -2  248.73   12.34
 -24   6   2  273.10   13.38
 -25   6   2  284.31   14.02
 -25   6  -2  277.76   13.39
  25   6   2  266.00   13.89
  25   6  -2  290.95   15.15
 -26   6   2  174.36   11.10
  26   6   2  167.42   11.22
  26   6  -2  185.65   12.44
 -26   6  -2  178.27   10.99
 -27   6   2  152.76   10.53
 -27   6  -2  149.09   10.18
  27   6   2  153.41   10.79
  27   6  -2  160.04   11.61
  28   6  -2  104.94    9.48
  28   6   2   97.98    8.70
 -28   6   2  106.68    8.85
 -28   6  -2   97.21    8.36
  29   6   2   22.63    4.53
  29   6  -2   24.02    5.03
 -29   6   2   26.81    4.64
 -29   6  -2   26.56    4.71
  30   6   2   95.68    8.56
  30   6  -2   96.51    9.06
 -30   6   2  108.93    8.83
 -30   6  -2  102.30    8.47
 -31   6  -2   37.15    5.25
  31   6  -2   36.68    5.64
 -31   6   2   39.47    5.43
  31   6   2   32.85    5.05
  32   6   2   40.75    5.56
  32   6  -2   38.24    5.79
 -32   6   2   40.92    5.33
 -32   6  -2   39.15    5.25
 -33   6  -2    0.78    2.09
  33   6  -2    2.91    2.32
  33   6   2    1.77    2.12
  34   6   2    6.37    2.71
  34   6  -2    9.91    3.22
 -34   6   2   14.97    5.59
  35   6   2    2.00    2.04
  35   6  -2    2.93    2.37
  35  -6   2    0.57    1.73
  35  -6  -2    0.44    1.79
 -35   6   2   -1.43    3.52
  36  -6   2    1.93    1.87
  36  -6  -2    4.25    2.19
  36   6   2    2.29    1.81
  36   6  -2    4.72    2.44
 -36   6   2    4.58    3.14
   0   8   2 1402.11   35.22
   0   8   2 1100.69   25.40
  -1   8  -2   53.09    7.41
  -1   8   2   43.77    6.73
  -1   8   2   45.23    5.44
   1   8   2   37.86    4.91
  -1   8   2   53.24    6.72
  -2  -8   2  662.80   22.63
  -2   8   2  607.27   20.74
  -2   8   2  632.35   24.09
  -2   8  -2  637.88   24.28
  -2   8   2  641.47   20.57
  -2   8   2  677.09   20.27
  -3   8  -2  262.41   15.03
  -3   8   2  217.70   12.28
  -3  -8   2  246.57   14.22
  -3   8   2  260.15   14.66
  -3   8   2  268.68   13.33
  -4  -8   2  124.35   11.47
  -4   8   2   99.65    9.04
  -4   8   2  119.00    8.83
  -4   8   2  135.26   12.83
  -5   8   2 1861.73   42.15
  -5  -8   2 2278.75   54.76
  -5   8   2 2461.08   41.52
  -5   8   2 2099.03   53.81
  -6   8   2  759.96   30.10
  -6   8   2  759.58   34.99
  -7   8   2 1770.53   37.21
  -7   8   2 1486.79   53.86
  -8   8   2 1050.50   50.13
  -8   8   2 1096.37   29.78
  -9   8   2  324.85   16.41
  -9   8  -2  295.19   16.37
 -10   8   2  961.69   28.47
 -10   8  -2 1085.00   29.70
 -11   8   2  615.79   23.00
 -11   8  -2  683.01   22.79
 -12   8  -2  177.96   11.24
 -12   8   2  137.12   11.06
 -13   8  -2   58.03   13.00
 -13   8   2   80.44    8.48
 -13   8  -2   68.79    7.07
 -14   8   2   17.01    9.89
 -14   8   2    9.41    3.48
 -14   8  -2   11.40    7.05
 -15   8  -2  189.01   22.69
 -15   8   2  131.99   11.44
 -15   8   2  166.61   25.30
 -16   8   2   51.41   14.27
 -16   8  -2   47.86   11.87
 -16   8   2   34.82    6.25
 -17   8   2  163.40   23.62
 -17   8   2  149.55   12.75
 -18   8   2    1.98    4.56
 -18   8  -2    4.04    5.76
 -19   8  -2  180.34   23.81
 -19   8   2  114.74   19.21
 -20   8   2   23.71    9.10
 -20   8  -2   39.26   11.64
 -21   8   2   50.11   12.96
 -21   8  -2   80.62   17.13
 -22   8  -2   60.66    6.20
  22   8  -2   69.66    7.31
  22   8   2   64.59    6.96
 -22   8   2   67.90    6.61
  23   8  -2   85.14    8.30
 -23   8  -2   83.38    7.33
  23   8   2   91.86    8.31
 -23   8   2   91.77    7.78
  24   8   2  100.64    8.94
  24   8  -2  101.47    9.24
 -24   8   2   99.45    8.43
 -24   8  -2   94.32    8.01
 -25   8  -2  168.75   10.77
  25   8  -2  177.78   12.30
  25   8   2  169.94   11.56
 -25   8   2  183.52   11.38
  26   8   2   82.75    8.28
  26   8  -2   81.94    8.63
 -26   8   2   85.35    8.01
 -26   8  -2   76.32    7.51
 -27   8   2    6.36    2.91
  27   8   2    5.65    2.80
  27   8  -2    4.97    2.96
 -27   8  -2    5.43    2.58
 -28   8   2   22.33    4.48
  28   8   2   17.53    4.39
  28   8  -2   30.07    5.61
 -28   8  -2   25.85    4.67
  29   8  -2  166.74   12.08
  29   8   2  139.03   10.35
 -29   8  -2  155.39   10.49
 -29   8   2  149.83   10.28
  30   8   2   15.31    4.11
 -30   8   2   14.74    3.90
 -30   8  -2   19.20    4.06
  30   8  -2   20.46    5.07
  31   8  -2   72.65    7.89
  31   8   2   73.74    7.47
 -31   8   2   78.97    7.44
 -31   8  -2   71.56    7.20
 -32   8  -2   11.37    3.29
  32   8  -2   13.19    3.91
 -32   8   2   13.73    3.49
  32   8   2   12.84    3.63
 -33   8   2   27.83    4.29
  33   8  -2   32.34    5.05
 -33   8  -2   31.51    4.65
  33   8   2   26.05    4.38
  34   8  -2   12.70    3.58
  34   8   2   14.18    3.39
 -34   8   2   14.54    4.72
  35  -8  -2   21.03    3.51
  35   8   2   16.91    3.42
  35   8  -2   22.50    3.89
  35  -8   2   19.24    3.32
 -35   8   2   27.25    5.24
  36  -8  -2    7.39    2.27
 -36   8   2   16.58    4.10
   0  10   2  573.74   20.97
   0  10   2  884.78   30.15
  -1  10   2   86.94   10.64
  -1  10  -2   93.78   11.29
  -1  10   2  102.27    9.90
   1  10   2   54.46    6.55
   1  10   2  113.56   11.91
  -1  10   2   69.59    7.45
  -2  10   2  403.77   22.21
  -2 -10   2  377.51   16.76
  -2  10   2  358.61   16.90
  -2  10   2  405.07   17.78
  -3  10   2   31.55    4.75
  -3  10   2   37.92    6.83
  -3  10  -2   39.61    6.95
  -3 -10   2   40.14    5.58
  -3  10   2   39.94    5.75
  -3  10   2   38.08    5.70
  -4  10  -2   11.67    4.28
  -4  10   2    6.62    2.81
  -4  10   2   10.88    4.22
  -4 -10   2   10.09    3.43
  -4  10   2   11.50    4.20
  -4  10   2    8.86    3.24
  -4  10   2   10.58    3.32
  -5 -10   2 1189.89   35.19
  -5  10   2 1158.37   38.88
  -6 -10   2  329.50   21.05
  -6  10   2  271.40   16.80
  -6  10   2  303.99   21.35
  -6  10   2  346.25   18.18
  -7  10   2 1659.62   46.46
  -7  10   2 1661.86   53.88
  -8  10   2 1214.67   49.71
  -8  10   2 1210.82   34.73
  -9  10   2  484.98   34.20
  -9  10  -2  530.18   25.88
  -9  10   2  458.22   21.83
 -10  10   2  519.66   37.68
 -10  10   2  459.36   22.18
 -11  10  -2  729.63   43.01
 -11  10   2  696.60   27.49
 -11  10  -2  747.65   27.69
 -12  10  -2  470.51   21.01
 -12  10   2  428.95   21.59
 -12  10  -2  449.91   35.06
 -13  10  -2 1000.11   51.58
 -13  10  -2  950.49   29.12
 -13  10   2 1095.02   61.70
 -14  10  -2  130.21   19.21
 -14  10   2   91.82   10.12
 -14  10   2  133.14   22.54
 -15  10  -2  371.92   32.19
 -15  10   2  378.86   36.72
 -16  10   2   11.37    8.00
 -16  10   2    6.81    3.51
 -16  10  -2   14.36    7.58
 -17  10  -2   87.21   16.25
 -17  10   2   65.26   15.53
 -17  10   2   50.14    8.21
 -18  10   2   20.12    8.93
 -18  10   2    6.88    3.68
 -18  10  -2   14.63    7.66
 -19  10   2   17.58    8.83
 -19  10   2   11.37    4.70
 -19  10  -2   24.31    9.25
 -20  10   2    6.49    5.72
 -20  10  -2    8.95    7.06
  21  10  -2   27.59    4.77
 -21  10   2   23.12    4.03
 -21  10  -2   30.43    4.52
  21  10   2   22.12    4.31
  22  10  -2   11.99    3.74
 -22  10   2   15.46    3.56
 -22  10  -2   13.09    3.22
  22  10   2   11.99    3.70
  23  10   2  125.03   10.10
 -23  10   2  130.75    9.48
 -23  10  -2  135.37    9.55
  23  10  -2  131.12   10.71
  24  10  -2   98.17    9.55
 -24  10  -2   96.41    8.34
  24  10   2   72.92    8.13
 -24  10   2   85.38    8.00
  25  10  -2   72.64    8.41
 -25  10  -2   70.65    7.23
 -25  10   2   75.90    7.46
  25  10   2   67.59    7.84
  26  10  -2  339.91   17.91
 -26  10   2  307.09   15.03
 -26  10  -2  332.32   15.65
 -27  10   2   48.72    6.47
 -27  10  -2   46.30    6.48
  27  10  -2   45.21    7.14
  27  10   2   47.01    6.92
 -28  10  -2  375.27   16.63
  28  10   2  320.72   16.20
 -28  10   2  348.18   15.95
  28  10  -2  384.16   18.69
  29  10   2  277.64   15.01
 -29  10  -2  335.90   15.43
  29  10  -2  317.28   16.98
 -29  10   2  331.85   15.21
 -30  10  -2  119.75    9.40
 -30  10   2  107.33    8.65
  30  10   2   96.66    8.98
  30  10  -2  117.87   10.39
  31  10   2  105.51    8.83
 -31  10  -2  116.62    8.89
  31  10  -2  128.09   10.34
 -31  10   2  109.22    8.40
 -32  10   2    2.63    2.06
  32  10   2    3.69    2.50
  32  10  -2    4.05    2.96
 -32  10  -2    4.94    2.49
 -33  10   2   12.33    2.98
 -33  10  -2   10.45    2.98
  33  10   2   13.99    3.36
  33  10  -2   12.15    3.67
 -33  10   2   11.95    4.08
 -34  10  -2   22.21    3.69
 -34  10   2   20.12    3.36
 -34  10   2   23.05    4.72
  35 -10   2   19.86    3.27
  35 -10  -2   16.98    3.08
 -35  10   2   19.05    4.05
   0  12  -2  229.27   19.83
   0  12   2  229.60   19.30
   0  12   2  251.73   16.82
  -1  12  -2    3.39    3.55
  -1  12   2    0.95    2.79
   1  12   2    1.03    1.83
   1  12  -2    2.04    1.58
  -1  12   2    0.79    1.80
  -1  12   2    3.18    2.92
   1  12   2    1.93    2.77
  -2  12   2  146.34   14.92
  -2  12  -2  137.68   14.68
  -2  12   2  146.69   11.65
  -2  12   2  109.97   10.37
  -3  12  -2   29.81    6.80
  -3  12   2   31.13    6.88
  -3  12   2   31.43    5.57
  -3  12   2   26.80    5.54
  -4  12   2  147.45   14.36
  -4  12   2  126.37    9.09
  -4  12  -2  154.73   14.91
  -4 -12   2  137.86    9.95
  -4  12   2  147.72   11.40
  -4  12   2  134.44   11.69
  -5 -12   2  486.62   20.10
  -5  12   2  509.79   25.50
  -5  12   2  505.97   23.17
  -6 -12   2  439.97   21.75
  -6  12   2  370.08   17.99
  -6  12   2  453.85   22.55
  -6  12   2  449.60   25.79
  -7  12   2  411.78   21.17
  -7 -12   2  536.00   26.88
  -7  12  -2  479.02   30.17
  -7  12   2  489.23   28.62
  -7  12   2  489.99   24.27
  -8  12   2  162.80   15.11
  -8 -12   2  199.13   18.52
  -8  12  -2  160.33   18.45
  -8  12   2  183.00   18.95
  -8  12   2  185.36   15.08
  -9 -12   2  508.08   31.69
  -9  12   2  397.26   25.96
  -9  12  -2  479.70   27.62
  -9  12  -2  427.21   30.48
  -9  12   2  425.93   23.37
  -9  12   2  423.38   30.49
 -10  12   2  521.78   32.10
 -10  12   2  539.57   36.45
 -10  12   2  534.02   26.63
 -10  12  -2  536.59   35.02
 -10  12  -2  594.05   29.97
 -11  12   2  280.17   27.61
 -11  12  -2  263.39   19.11
 -11  12  -2  268.20   26.16
 -11  12   2  234.63   18.01
 -12  12  -2 1185.44   55.49
 -12  12   2 1093.75   38.63
 -12  12  -2 1166.65   38.10
 -13  12   2   64.25   14.97
 -13  12  -2   56.96   12.95
 -13  12   2   37.52    7.62
 -13  12  -2   55.09    8.40
 -14  12   2  430.25   38.11
 -14  12  -2  429.18   35.09
 -14  12   2  363.25   22.24
 -15  12   2   47.27    8.31
 -15  12   2   61.33   15.00
 -15  12  -2   54.88   12.87
 -16  12   2   61.34   15.09
 -16  12  -2   68.77   14.90
 -16  12   2   46.77    8.06
 -17  12  -2  577.36   40.69
 -17  12   2  428.26   24.69
 -17  12   2  534.84   43.78
 -18  12   2   10.52    7.78
 -18  12   2    9.01    4.54
 -18  12  -2   10.31    6.92
 -19  12  -2  421.35   36.01
 -19  12   2  329.43   21.87
 -19  12   2  398.63   38.15
  20  12  -2   53.23    6.69
 -20  12  -2   61.46    6.43
 -20  12   2   51.73    5.97
  20  12   2   45.66    6.11
  21  12  -2    4.17    3.10
 -21  12  -2    5.22    2.64
  21  12   2    6.05    3.28
 -21  12   2    4.87    2.60
  22  12   2  484.22   20.38
 -22  12   2  528.93   18.92
 -22  12  -2  545.11   19.34
  22  12  -2  504.67   21.17
  23  12  -2   68.69    8.44
 -23  12   2   67.22    7.20
 -23  12  -2   70.72    7.43
  23  12   2   60.94    7.81
 -24  12   2  377.60   16.64
 -24  12  -2  411.40   17.42
  24  12  -2  422.09   20.12
  24  12   2  379.90   18.60
  25  12  -2   53.77    7.68
 -25  12   2   50.18    6.46
 -25  12  -2   47.35    6.56
  25  12   2   53.02    7.43
 -26  12   2   14.91    3.80
 -26  12  -2   16.86    3.90
  26  12   2   14.35    4.24
  26  12  -2   17.35    4.70
  27  12   2   46.55    6.96
  27  12  -2   53.94    7.71
 -27  12  -2   51.67    6.64
 -27  12   2   47.33    6.33
 -28  12   2  107.78    9.25
 -28  12  -2   98.77    9.15
  28  12   2  106.15    9.74
  28  12  -2  100.63   10.14
 -29  12  -2   99.82    8.77
 -29  12   2   94.61    8.57
  29  12   2   87.42    8.71
  29  12  -2  100.64    9.95
  30  12   2   44.79    6.35
  30  12  -2   49.75    7.05
 -30  12   2   50.55    6.26
 -30  12  -2   45.43    6.04
  31  12  -2   26.59    5.05
  31  12   2   19.47    4.26
 -31  12   2   22.21    4.13
 -31  12  -2   27.46    4.67
 -32  12  -2   35.17    4.85
 -32  12   2   32.51    4.56
 -32  12   2   39.59    6.11
 -33  12   2   20.11    3.46
 -33  12  -2   26.49    4.02
 -33  12   2   23.14    4.57
 -34  12  -2   43.08    4.65
 -34  12   2   44.87    4.55
 -34  12   2   46.63    5.70
 -35  12   2    8.69    2.68
   0  14  -2    5.51    3.76
   0  14   2    3.23    3.78
   0  14   2    1.02    2.07
   0  14   2    5.11    3.07
  -1  14   2    2.57    3.61
  -1  14  -2    5.26    4.22
  -1  14   2    3.01    2.68
   1  14   2    3.11    2.64
   1  14   2    3.33    2.83
  -1  14   2    5.59    3.60
  -2  14  -2   34.08    8.21
  -2  14   2   33.26    8.09
  -2  14   2   21.44    5.26
   2  14   2   17.08    4.76
  -2  14  -2   28.29    5.32
  -2  14   2   34.23    6.19
  -3  14   2   29.07    7.66
  -3  14  -2   50.78    9.86
  -3  14  -2   40.45    6.66
  -3  14   2   31.62    6.13
  -3  14   2   28.56    6.15
  -4  14   2  404.67   25.95
  -4  14  -2  393.78   25.93
  -4  14   2  404.85   19.65
  -4  14  -2  366.12   20.19
  -4  14   2  322.54   19.67
  -5  14   2  130.45   12.89
  -5  14  -2  153.27   13.76
  -6  14   2  805.83   34.42
  -6  14  -2  769.44   32.14
  -6  14   2  795.61   32.41
  -7  14   2   23.89    6.92
  -7  14   2   28.19    6.94
  -7  14  -2   40.20    8.23
  -8  14  -2  136.03   15.91
  -8  14   2  169.69   18.21
  -8  14   2  153.04   15.26
  -9  14  -2  269.05   22.64
  -9  14   2  215.68   21.56
  -9  14   2  209.66   18.08
  -9  14  -2  222.47   20.97
 -10  14   2 1377.86   47.46
 -10  14   2 1323.01   55.27
 -10  14  -2 1300.71   51.26
 -11  14   2  742.59   35.51
 -11  14   2  714.52   42.90
 -11  14  -2  732.25   40.05
 -11  14  -2  781.06   36.88
 -12  14   2 2998.48   91.26
 -12  14   2 2888.60   70.23
 -12  14  -2 2846.73   81.94
 -12  14  -2 2890.33   67.53
 -13  14  -2 1205.74   55.60
 -13  14  -2 1190.15   42.14
 -13  14   2 1158.00   59.34
 -13  14   2 1125.88   44.09
 -14  14  -2  870.35   48.48
 -14  14   2  823.86   37.66
 -14  14   2  906.59   54.47
 -14  14  -2  846.18   34.28
 -15  14   2  236.69   28.68
 -15  14   2  199.41   18.39
 -15  14  -2  203.65   23.95
 -16  14   2   82.35   17.47
 -16  14  -2   54.68   12.37
 -16  14   2   59.36   10.26
 -17  14   2  511.15   43.61
 -17  14  -2  460.79   36.88
 -17  14   2  381.50   25.23
 -18  14  -2   18.06    8.34
 -18  14   2   13.45    8.69
 -18  14   2   20.01    6.37
 -19  14  -2  323.16   14.83
 -19  14   2  319.25   14.65
  19  14   2  296.91   15.42
  19  14  -2  283.27   15.05
 -19  14   2  322.41   23.38
 -20  14   2   30.55    4.95
  20  14  -2   27.43    5.27
 -20  14  -2   33.03    4.95
  20  14   2   27.48    5.39
 -21  14   2   46.26    5.89
 -21  14  -2   40.88    5.58
  21  14   2   36.39    6.13
  21  14  -2   31.15    5.74
  22  14  -2  237.82   15.01
 -22  14   2  260.42   13.73
 -22  14  -2  253.54   13.80
  22  14   2  252.94   15.30
 -23  14   2  242.93   13.66
 -23  14  -2  245.56   13.88
  23  14   2  232.78   15.18
  23  14  -2  239.58   15.49
 -24  14  -2  463.25   19.04
 -24  14   2  486.29   19.25
  24  14   2  470.89   21.13
  24  14  -2  458.15   21.49
 -25  14   2  182.24   11.89
 -25  14  -2  186.13   12.21
  25  14   2  178.78   13.26
  25  14  -2  187.77   14.05
 -26  14   2  159.95   11.09
  26  14   2  158.81   12.23
  26  14  -2  155.77   12.76
 -26  14  -2  154.76   11.14
 -27  14   2   -0.39    2.66
 -27  14  -2    1.42    2.47
  27  14   2   -1.63    3.35
  27  14  -2    3.08    3.53
 -28  14   2  108.05    8.98
 -28  14  -2  112.13    9.34
  28  14   2  109.95    9.78
  28  14  -2  116.62   10.61
 -29  14   2    3.30    2.48
 -29  14  -2    7.56    3.03
  29  14   2    4.87    3.08
  29  14  -2    4.03    2.89
 -30  14  -2   95.75    8.17
 -30  14   2   86.71    7.52
 -31  14   2   13.05    3.25
 -31  14  -2   11.13    3.17
 -31  14   2   14.99    4.20
 -32  14   2   -0.91    2.03
 -32  14  -2    1.37    1.83
 -32  14   2    0.34    2.40
 -33  14  -2   -0.78    2.00
 -33  14   2   -1.05    2.00
 -33  14   2   -0.72    2.45
 -34  14   2   -1.52    1.74
 -34  14  -2    0.82    1.75
 -34  14   2    0.71    1.76
   0  16   2 1103.96   47.40
   0  16   2 1117.33   37.87
   1  16  -2  136.20   17.29
   1  16   2  117.66   15.64
  -1  16   2  134.55   17.03
  -1  16  -2  148.29   18.11
  -1  16   2   85.12   10.62
   1  16   2   75.33   10.28
  -1  16   2  128.14   12.52
   1  16   2  124.53   12.66
  -2  16  -2  354.88   27.80
  -2  16   2  314.76   25.65
  -2  16   2  211.48   16.85
   2  16   2  171.43   15.52
  -2  16   2  306.05   18.99
   2  16   2  281.35   19.08
  -3  16  -2  883.51   42.57
  -3  16   2  834.95   40.74
  -3  16   2  848.50   31.42
   3  16   2  536.05   27.58
  -3  16   2  587.32   28.27
  -4  16   2  167.64   18.56
  -4  16  -2  177.82   19.50
  -4  16   2  163.33   13.23
  -4  16   2  133.01   13.66
  -5  16  -2  965.75   31.77
  -5  16   2  837.97   34.67
  -6  16  -2  429.46   22.50
  -6  16   2  384.49   24.14
  -7  16   2  806.11   36.19
  -7  16  -2  701.51   29.85
  -8  16   2  329.12   25.35
  -8  16  -2  294.58   20.36
  -8  16   2  329.92   24.25
  -9  16  -2  470.28   31.30
  -9  16   2  423.72   27.86
  -9  16   2  438.35   30.63
 -10  16   2  238.66   21.93
 -10  16   2  250.81   24.38
 -10  16  -2  206.40   19.13
 -10  16  -2  286.47   24.69
 -11  16  -2  555.84   32.43
 -11  16   2  649.99   36.35
 -11  16   2  590.62   39.08
 -12  16   2 1352.51   61.17
 -12  16   2 1372.67   53.54
 -12  16  -2 1465.05   52.60
 -13  16   2  521.77   39.69
 -13  16  -2  495.29   33.30
 -13  16   2  531.75   33.44
 -13  16  -2  549.30   31.38
 -14  16  -2  591.77   32.09
 -14  16   2  528.08   33.22
 -14  16  -2  488.38   34.59
 -14  16   2  553.17   42.12
 -15  16   2   58.43   14.71
 -15  16   2   52.34   11.09
 -15  16  -2   58.38   12.67
 -16  16   2   66.41   11.93
 -16  16   2   77.75   17.16
 -16  16  -2   82.75   15.40
 -17  16   2  239.88   30.45
 -17  16   2  193.15   19.54
 -17  16  -2  219.44   25.15
  18  16   2   25.87    5.00
  18  16  -2   19.66    4.51
 -18  16  -2   29.36    4.95
 -18  16   2   32.67    5.19
 -19  16  -2   71.02    7.36
 -19  16   2   77.75    7.63
  19  16   2   73.72    8.28
  19  16  -2   60.12    7.38
  20  16   2    5.56    2.61
  20  16  -2    8.16    3.38
 -20  16   2    7.40    2.78
 -20  16  -2    8.56    3.22
 -21  16   2   79.93    7.94
 -21  16  -2   82.13    8.22
  21  16   2   69.10    8.13
  21  16  -2   67.10    8.18
 -22  16   2  148.19   10.66
 -22  16  -2  156.53   11.17
  22  16   2  129.46   11.20
  22  16  -2  131.88   11.59
 -23  16  -2  202.22   12.74
 -23  16   2  184.77   11.92
  23  16   2  168.54   13.06
  23  16  -2  176.34   13.49
 -24  16   2  266.81   14.33
 -24  16  -2  296.48   15.31
  24  16   2  246.79   15.47
  24  16  -2  278.34   16.86
 -25  16   2   38.83    5.66
 -25  16  -2   39.76    5.92
  25  16   2   37.07    6.41
  25  16  -2   43.62    7.18
 -26  16   2   42.71    5.87
 -26  16  -2   36.11    5.53
 -27  16  -2   28.08    5.01
 -27  16   2   29.40    4.87
 -28  16  -2   66.63    7.05
 -28  16   2   72.57    7.27
 -29  16   2   67.29    6.82
 -29  16  -2   68.57    7.03
 -29  16   2   68.50    8.18
 -30  16   2   77.58    7.04
 -30  16  -2   64.74    6.58
 -30  16   2   83.06    8.40
 -31  16  -2   33.51    4.66
 -31  16   2   37.95    4.72
 -31  16   2   41.42    5.67
 -32  16   2   46.06    4.85
 -32  16  -2   50.03    5.14
 -32  16   2   48.54    5.59
 -33  16   2   16.67    2.84
 -33  16  -2   15.64    2.91
 -33  16   2   15.10    3.08
   0  18   2  830.18   43.14
   0  18  -2  804.36   44.12
   0  18   2  813.52   32.17
   1  18   2  248.09   23.44
  -1  18  -2  309.38   27.53
   1  18  -2  271.69   25.39
  -1  18   2  280.79   25.66
   1  18   2  215.26   18.59
  -1  18   2  205.80   17.87
  -1  18   2  286.49   19.07
   1  18   2  268.52   18.98
  -2  18   2  103.91   15.68
  -2  18  -2   95.30   15.22
   2  18  -2   89.44   14.74
   2  18   2   78.26   13.25
   2  18   2   84.35   11.96
  -2  18   2  105.66   12.06
   2  18   2   84.44   10.62
  -2  18   2   76.39   11.23
  -3  18  -2 1787.11   64.74
  -3  18   2 1764.44   63.28
   3  18   2 1492.13   49.29
   3  18   2 1560.41   46.05
  -3  18   2 1290.42   45.12
  -4  18  -2 1049.37   50.88
  -4  18   2 1048.65   49.72
   4  18   2  913.14   39.34
  -5  18   2 1978.43   56.68
  -6  18   2  551.88   30.92
  -7  18   2  876.81   40.46
  -8  18  -2   60.58   11.67
  -8  18   2   43.66    9.90
  -9  18   2   87.25   13.88
  -9  18  -2  109.16   15.94
 -10  18   2  196.99   20.94
 -10  18  -2  162.84   16.08
 -11  18   2  245.19   25.63
 -11  18   2  384.19   30.39
 -11  18  -2  277.63   21.91
 -11  18  -2  414.13   30.78
 -12  18   2  116.16   18.17
 -12  18   2  120.00   17.31
 -12  18  -2  110.19   14.64
 -12  18  -2  135.13   17.61
 -13  18   2  203.86   22.77
 -13  18  -2  197.21   20.42
 -13  18  -2  143.82   17.42
 -13  18   2  168.98   22.71
 -14  18   2   37.42   10.84
 -14  18  -2   50.12   10.42
 -14  18  -2   51.85   11.38
 -14  18   2   54.10   12.28
 -15  18   2   33.61   11.42
 -15  18  -2   29.15    8.89
 -15  18   2   34.51    9.70
 -16  18  -2    8.13    2.93
 -16  18   2    5.76    2.57
 -16  18  -2    9.23    6.40
 -17  18  -2   22.57    4.46
 -17  18   2   17.68    4.16
 -18  18   2   22.87    4.41
 -18  18  -2   29.79    5.12
 -19  18  -2   28.48    4.94
 -19  18   2   27.78    4.91
 -20  18  -2   35.25    5.63
 -20  18   2   29.08    5.02
 -21  18   2   20.25    4.29
 -21  18  -2   19.07    4.28
 -22  18   2   52.54    6.69
 -22  18  -2   50.45    6.63
 -23  18   2   23.47    4.63
 -23  18  -2   22.38    4.67
 -24  18   2   12.56    3.92
 -24  18  -2    9.44    3.37
 -25  18   2    4.45    2.26
 -25  18  -2    5.89    2.77
 -26  18   2   35.81    5.28
 -26  18  -2   35.17    5.48
 -26  18   2   45.04    7.00
 -27  18   2   12.91    3.25
 -27  18  -2   16.25    3.76
 -27  18   2   18.69    4.78
 -28  18   2   25.15    4.37
 -28  18  -2   27.23    4.75
 -28  18   2   30.95    5.54
 -29  18  -2   86.14    7.61
 -29  18   2   92.41    7.70
 -29  18   2   92.52    8.55
 -30  18  -2   34.24    4.77
 -30  18   2   33.17    4.59
 -30  18   2   31.33    5.02
 -31  18   2   66.04    5.87
 -31  18  -2   59.78    5.73
 -31  18   2   63.69    6.30
 -32  18  -2   69.70    5.66
 -32  18   2   70.59    5.56
 -32  18   2   61.40    5.68
   0  20   2  465.86   33.88
   0  20  -2  517.25   36.91
   0  20   2  443.13   28.54
   1  20   2   49.87   11.18
  -1  20   2   61.65   12.75
   1  20  -2   53.80   12.05
  -1  20  -2   61.42   13.10
   1  20   2   55.21   10.67
  -1  20   2   58.69   10.75
   2  20   2   19.52    6.68
   2  20  -2   29.25    8.95
  -2  20  -2   30.52    9.13
  -2  20   2   28.36    8.94
  -2  20   2   20.73    6.40
   2  20   2   30.66    8.56
   2  20   2   27.89    6.76
  -3  20   2  683.16   41.86
   3  20  -2  647.98   40.64
  -3  20  -2  761.41   45.36
   3  20   2  615.50   37.89
  -3  20   2  579.50   32.24
   3  20   2  632.08   29.62
   3  20   2  743.29   37.96
   4  20   2  808.47   43.88
   4  20  -2  852.93   46.64
  -4  20   2  778.72   37.36
   4  20   2  816.93   35.05
   5  20   2 1253.11   45.04
  -5  20   2 1153.51   46.07
   6  20   2  804.54   40.81
  -6  20   2  664.04   35.72
  -7  20   2  440.33   30.12
  -7  20  -2  494.91   32.57
  -8  20  -2   61.72   12.04
  -8  20   2   64.19   12.25
  -9  20   2   95.79   15.00
  -9  20  -2   98.14   15.52
 -10  20   2  370.51   29.91
 -10  20  -2  380.75   30.29
 -11  20   2  282.00   26.99
 -11  20  -2  279.92   26.03
 -12  20   2  166.37   21.58
 -12  20  -2  165.03   20.16
 -13  20  -2  467.19   33.11
 -13  20   2  472.25   36.10
 -14  20   2  181.25   12.33
 -14  20  -2  179.50   12.59
 -14  20  -2  170.07   11.04
 -15  20  -2  294.01   15.88
 -15  20   2  240.94   14.10
 -16  20  -2  219.74   13.85
 -16  20   2  192.42   12.74
 -17  20  -2  169.63   12.28
 -17  20   2  155.73   11.54
 -18  20  -2   45.94    6.56
 -18  20   2   35.03    5.71
 -19  20  -2   65.99    7.80
 -19  20   2   54.77    6.89
 -20  20  -2   67.75    7.75
 -20  20   2   63.53    7.30
 -21  20  -2   27.39    5.21
 -21  20   2   20.36    4.42
 -22  20   2   53.48    6.73
 -22  20  -2   60.51    7.42
 -23  20   2   48.33    6.40
 -23  20  -2   63.16    7.32
 -23  20   2   51.77    7.06
 -24  20   2   29.52    5.00
 -24  20  -2   37.03    5.77
 -24  20   2   32.35    5.65
 -25  20   2  118.66    9.45
 -25  20  -2  139.82   10.46
 -25  20   2  128.47   10.59
 -26  20   2   34.83    5.25
 -26  20  -2   34.92    5.31
 -26  20   2   38.44    5.83
 -27  20   2    3.77    2.23
 -27  20  -2    4.58    2.51
 -27  20   2    4.28    2.57
 -28  20  -2   48.32    5.75
 -28  20   2   43.85    5.44
 -28  20   2   50.17    6.11
 -29  20  -2  138.13    8.98
 -29  20   2  124.65    8.37
 -29  20   2  129.08    9.18
 -30  20   2  155.43    8.72
 -30  20  -2  177.55    9.50
 -30  20   2  158.95    9.33
 -31  20  -2  218.00    9.58
  31  20   2  224.37    9.53
   0  22   2   49.87   11.75
   0  22  -2   60.76   13.17
   0  22   2   67.87   12.58
   1  22  -2   17.83    7.63
  -1  22  -2   17.10    7.26
  -1  22   2   10.74    5.39
   1  22   2   10.81    5.46
   1  22   2   14.19    6.34
  -1  22   2   14.47    6.18
   2  22   2   43.82   11.15
  -2  22  -2   51.78   12.68
  -2  22   2   47.73   11.47
   2  22  -2   57.84   12.74
  -2  22   2   53.42   11.00
   2  22   2   67.09   12.49
  -3  22  -2  113.38   18.46
  -3  22   2   98.53   17.09
   3  22   2   89.79   15.40
   3  22  -2  106.69   17.27
   3  22   2  120.60   16.70
  -3  22   2  107.51   15.05
   4  22  -2  209.07   24.16
   4  22   2  177.57   21.66
  -4  22   2  194.05   20.12
   4  22   2  245.65   23.90
   5  22   2  121.48   18.18
   5  22  -2  131.88   19.56
  -5  22   2  134.56   16.96
   5  22   2  172.96   20.24
   6  22  -2  181.36   23.09
  -6  22  -2  195.09   20.74
  -6  22   2  174.86   19.39
   6  22   2  186.96   18.39
  -7  22  -2   51.37   11.07
   7  22   2   39.02    9.30
  -7  22   2   35.91    9.23
  -8  22   2   14.79    6.09
  -8  22  -2   16.40    6.58
  -9  22  -2  543.16   35.67
  -9  22   2  484.78   34.49
 -10  22  -2  128.87    9.49
 -10  22   2  141.31   19.18
 -10  22  -2  156.35   19.67
 -11  22  -2  115.41   10.23
 -11  22   2  105.35    9.61
 -11  22  -2  113.75    9.13
 -11  22  -2  134.38   18.21
 -12  22  -2  293.46   16.30
 -12  22   2  298.73   16.16
 -12  22  -2  272.73   14.10
 -13  22   2  124.33   10.73
 -13  22  -2  143.95   11.70
 -13  22  -2  134.74   10.10
 -14  22  -2  799.76   27.31
 -14  22   2  756.58   26.10
 -14  22  -2  740.11   22.88
 -15  22  -2   58.28    7.65
 -15  22   2   51.67    7.18
 -16  22  -2  562.35   22.76
 -16  22   2  507.56   21.02
 -17  22  -2   81.25    8.93
 -17  22   2   79.48    8.69
 -18  22  -2    6.07    3.34
 -18  22   2    7.37    3.39
 -19  22  -2   61.52    7.62
 -19  22   2   57.43    7.37
 -20  22   2  671.79   23.33
 -20  22  -2  699.32   24.20
 -21  22   2  210.16   13.17
 -21  22  -2  235.70   14.20
 -22  22   2  662.17   22.74
 -22  22  -2  688.34   23.53
 -23  22  -2   95.83    9.02
 -23  22   2   92.19    8.80
 -24  22   2  123.29    9.68
 -24  22  -2  133.69   10.15
 -25  22   2   24.58    4.70
 -25  22  -2   23.11    4.56
 -26  22  -2    7.00    2.88
 -26  22   2    7.74    2.88
 -27  22   2   65.98    6.43
 -27  22  -2   70.15    6.73
 -28  22   2   17.39    3.32
 -28  22  -2   15.47    3.19
  28  22   2   25.05    4.21
 -29  22  -2    1.24    1.65
 -29  22   2    3.81    2.05
  29  22   2    3.71    2.27
 -30  22   2    4.84    1.85
 -30  22  -2    5.29    2.07
  30  22   2    6.89    2.45
   0  24  -2  218.63   25.49
   0  24   2  198.27   23.48
   0  24   2  259.77   25.38
  -1  24  -2   81.33   16.11
  -1  24   2   70.88   14.43
   1  24   2   72.84   14.63
   1  24  -2   92.02   16.84
  -1  24   2   78.60   14.13
   1  24   2   89.86   15.41
   2  24   2  156.52   21.31
   2  24  -2  164.09   22.23
  -2  24   2  173.17   22.88
  -2  24  -2  193.78   24.65
   2  24   2  250.20   25.13
  -2  24   2  215.28   22.88
   3  24   2  152.04   21.04
   3  24  -2  171.10   22.85
   3  24   2  227.47   24.49
  -3  24   2  206.54   22.22
   4  24   2   91.65   16.44
   4  24  -2   99.63   17.49
   4  24   2  140.19   19.33
  -4  24   2   99.65   15.86
   5  24   2   52.03   12.63
   5  24  -2   59.13   13.93
  -5  24  -2   59.98    6.34
  -5  24  -2   61.82   12.30
  -5  24   2   56.98   11.90
  -6  24  -2   37.70    5.17
   6  24  -2   31.69   10.86
   6  24   2   16.83    8.08
  -7  24  -2   73.64    7.30
   7  24  -2   74.88    7.46
  -7  24   2   74.01    6.96
  -8  24  -2   42.45    6.48
  -8  24   2   44.50    6.34
  -8  24  -2   39.86    5.37
  -9  24  -2  220.94   14.09
  -9  24   2  229.09   14.12
  -9  24  -2  193.83   11.52
 -10  24  -2   59.48    7.68
 -10  24   2   75.63    8.55
 -10  24  -2   59.18    6.51
 -11  24  -2  149.20   11.90
 -11  24   2  152.49   11.95
 -11  24  -2  134.22    9.76
 -12  24  -2  287.06   16.71
 -12  24   2  259.01   15.67
 -12  24  -2  261.35   13.39
 -13  24   2  564.84   23.23
 -13  24  -2  540.68   19.46
 -14  24  -2  923.51   29.99
 -14  24   2  881.52   28.76
 -15  24  -2  512.87   22.48
 -15  24   2  491.27   21.69
  15  24   2  542.97   21.87
 -16  24  -2  545.24   22.83
 -16  24   2  517.33   22.05
  16  24   2  572.68   22.04
 -17  24  -2   49.03    7.13
 -17  24   2   56.21    7.42
  17  24   2   59.87    7.89
 -18  24  -2   26.17    5.25
 -18  24   2   27.47    5.20
  18  24   2   19.81    4.92
 -19  24  -2    2.61    2.80
 -19  24   2    4.76    2.70
  19  24   2   12.24    4.57
 -20  24  -2  515.11   20.45
 -20  24   2  492.46   19.64
 -21  24   2  140.10   10.43
 -21  24  -2  129.14   10.19
 -22  24   2  429.66   17.60
 -22  24  -2  422.21   17.77
 -23  24  -2  124.00    9.53
 -23  24   2  128.27    9.54
 -24  24  -2   54.27    6.26
 -24  24   2   55.70    6.35
  24  24   2   73.17    7.52
 -25  24  -2   33.17    4.85
 -25  24   2   36.17    4.87
  25  24   2   48.40    6.05
 -26  24   2   33.16    4.50
 -26  24  -2   25.20    4.11
  26  24   2   37.24    5.11
 -27  24   2   70.07    6.04
 -27  24  -2   71.46    6.24
  27  24   2   86.81    7.02
 -28  24   2   17.57    3.01
 -28  24  -2   14.85    2.89
 -29  24  -2   21.80    3.00
 -29  24   2   23.44    2.97
   0  26  -2  117.31    9.56
  -1  26  -2  301.67   14.55
   1  26  -2  323.59   14.96
   2  26  -2   81.80    8.15
  -2  26  -2   75.41    7.57
  -2  26   2   61.06    6.94
   3  26  -2 1154.91   28.48
  -3  26   2 1157.64   27.41
  -3  26  -2 1162.10   27.51
   4  26  -2  122.80   10.21
  -4  26  -2  134.67    9.64
  -4  26   2  107.05    8.75
   5  26  -2  462.41   18.05
  -5  26   2  456.64   17.19
  -5  26  -2  477.41   17.61
   6  26  -2  295.55   14.40
  -6  26  -2  293.62   13.76
  -6  26   2  250.54   12.87
  -7  26  -2  110.00    8.56
   7  26  -2   99.32    8.46
  -8  26  -2  258.43   15.30
  -8  26   2  227.16   14.13
   8  26  -2  231.08   12.53
  -8  26  -2  228.01   12.37
  -9  26  -2  162.78   12.35
  -9  26   2  141.35   11.27
  -9  26  -2  143.60    9.62
   9  26  -2  134.28    9.61
 -10  26  -2  117.68   10.70
 -10  26   2   99.26    9.69
  10  26  -2   94.36    7.90
 -10  26  -2  105.04    8.30
 -11  26  -2   11.00    3.80
 -11  26   2   18.56    4.71
 -11  26  -2   10.06    3.35
 -12  26  -2  148.63   12.35
 -12  26   2  132.15   11.27
 -12  26  -2  122.95    8.97
 -13  26  -2   99.71   10.12
 -13  26   2   79.72    8.85
 -13  26  -2   72.09    7.30
 -14  26   2  134.20   11.36
 -14  26  -2  138.11   11.79
 -15  26  -2  113.14   10.60
 -15  26   2   98.83    9.86
 -16  26  -2   72.60    8.51
 -16  26   2   72.75    8.48
 -17  26  -2   68.98    8.06
 -17  26   2   83.48    8.62
 -18  26  -2   15.52    4.07
 -18  26   2   13.34    3.93
 -19  26  -2  132.04   10.23
 -19  26   2  143.47   10.48
 -20  26   2   48.73    6.05
 -20  26  -2   47.79    6.17
 -21  26   2  137.53    9.77
 -21  26  -2  133.01    9.78
 -22  26   2   59.98    6.26
 -22  26  -2   71.47    7.00
 -23  26  -2   36.94    4.98
 -23  26   2   39.06    5.08
 -24  26   2   41.75    4.90
 -24  26  -2   48.88    5.44
 -25  26   2   14.52    2.91
 -25  26  -2   11.95    2.79
 -26  26  -2   69.71    5.82
 -26  26   2   60.71    5.30
 -27  26   2   24.60    3.24
 -27  26  -2   23.25    3.21
 -28  26  -2    8.23    1.95
 -28  26   2    8.35    1.77
   0  28  -2  735.86   22.82
   1  28  -2  484.56   18.53
  -1  28  -2  485.07   18.42
   2  28  -2  694.99   22.30
  -2  28  -2  700.67   21.86
  -3  28  -2 1654.51   33.41
   3  28  -2 1641.49   34.16
  -4  28   2  310.39   14.75
   4  28  -2  323.39   15.34
  -4  28  -2  317.33   14.92
   5  28  -2  362.44   15.80
  -5  28  -2  374.78   15.73
   6  28  -2   25.82    4.75
  -6  28  -2   23.70    4.54
  -7  28  -2   33.86    5.87
  -7  28   2   33.98    5.61
   7  28  -2   32.35    5.06
  -7  28  -2   33.67    5.11
  -8  28  -2  126.30   10.68
  -8  28   2  131.05   10.53
   8  28  -2  113.39    8.59
  -8  28  -2  112.32    8.64
  -9  28  -2   71.81    8.36
  -9  28   2   54.89    7.17
  -9  28  -2   59.13    6.37
   9  28  -2   53.86    6.03
 -10  28  -2  141.47   11.54
 -10  28   2  126.69   10.60
 -10  28  -2  119.33    8.59
 -11  28  -2   65.64    8.18
 -11  28   2   77.85    8.44
 -11  28  -2   48.29    5.61
 -12  28   2  108.23   10.05
 -12  28  -2  108.90   10.20
 -12  28  -2   83.28    7.37
 -13  28  -2   93.93    9.53
 -13  28   2  103.44    9.69
 -14  28  -2   70.69    8.24
 -14  28   2   66.91    7.84
 -15  28   2   25.00    5.01
 -15  28  -2   29.90    5.54
 -16  28  -2   63.60    7.55
 -16  28   2   62.36    7.23
 -17  28  -2    8.05    3.05
 -17  28   2   13.53    3.68
 -18  28  -2   13.28    3.49
 -18  28   2   11.79    3.28
 -19  28   2   47.55    5.81
 -19  28  -2   46.33    5.77
 -20  28  -2   16.97    3.68
 -20  28   2   15.50    3.33
 -21  28   2   28.77    4.18
 -21  28  -2   19.17    3.77
 -22  28   2    9.98    2.60
 -22  28  -2   11.29    2.74
 -23  28   2    3.68    1.67
 -23  28  -2    2.46    1.92
 -24  28   2    6.51    2.13
 -24  28  -2    9.53    2.49
 -25  28  -2   20.15    2.99
 -25  28   2   19.40    2.88
 -26  28  -2   24.82    2.98
 -26  28   2   23.76    2.79
   0  30  -2  140.60    9.99
  -1  30  -2  141.69   10.21
   1  30  -2  135.87   10.12
   2  30  -2  119.90    9.66
  -2  30  -2  120.68    9.33
   3  30  -2  377.56   15.99
  -3  30  -2  389.15   16.11
   4  30  -2  139.77    9.75
  -4  30  -2  142.53    9.66
   5  30  -2   29.62    4.81
  -5  30  -2   30.01    4.77
  -6  30  -2   44.35    6.30
  -6  30   2   43.38    6.10
   6  30  -2   42.90    5.65
  -6  30  -2   42.95    5.46
  -7  30  -2   95.52    8.97
  -7  30   2  100.26    8.88
   7  30  -2   83.64    7.33
  -7  30  -2   92.41    7.75
  -8  30  -2   78.43    8.29
  -8  30   2   67.16    7.49
   8  30  -2   61.67    6.31
  -8  30  -2   65.27    6.48
  -9  30  -2  116.38    9.95
  -9  30   2  127.17    9.95
   9  30  -2   97.32    7.33
  -9  30  -2  104.13    7.80
 -10  30   2   34.28    5.48
 -10  30  -2   39.22    6.10
 -10  30  -2   33.48    4.68
 -11  30  -2  119.65   10.15
 -11  30   2  120.13    9.79
 -11  30  -2  102.62    7.52
 -12  30  -2   70.98    7.95
 -12  30   2   74.34    7.78
 -13  30  -2   67.89    7.75
 -13  30   2   58.51    7.02
 -14  30  -2  305.54   15.26
 -14  30   2  272.83   14.04
 -15  30  -2   50.57    6.49
 -15  30   2   40.18    5.67
 -16  30  -2  280.97   14.21
 -16  30   2  260.82   13.21
 -17  30  -2   95.10    8.10
 -17  30   2   81.36    7.31
 -18  30  -2   56.94    6.10
 -18  30   2   53.04    5.75
 -19  30   2   89.40    6.93
 -19  30  -2   91.89    7.30
 -20  30   2  206.14    9.92
 -20  30  -2  217.84   10.54
 -21  30   2   52.52    4.89
 -21  30  -2   69.32    5.78
 -22  30   2   84.36    5.84
 -22  30  -2   88.59    6.22
 -23  30   2   60.42    4.63
 -23  30  -2   83.58    5.61
 -24  30   2   11.14    1.99
 -24  30  -2   12.31    2.26
   0  32  -2  300.94   13.82
   1  32  -2   27.32    4.77
  -1  32  -2   27.74    4.86
  -2  32  -2  121.78    8.86
   2  32  -2  120.78    8.81
   3  32  -2  120.21    8.66
  -3  32  -2  123.17    8.90
  -4  32  -2   48.64    6.43
  -4  32   2   44.68    5.84
   4  32  -2   55.12    6.10
  -4  32  -2   53.56    6.11
  -5  32  -2  154.68   10.65
  -5  32   2  124.34    9.40
  -5  32  -2  156.99    9.61
   5  32  -2  147.23    9.22
  -6  32  -2   26.89    4.79
  -6  32   2   21.31    4.42
   6  32  -2   25.80    4.05
  -6  32  -2   26.95    4.73
  -7  32  -2   79.57    7.87
  -7  32   2   58.32    6.57
  -7  32  -2   74.11    6.71
   7  32  -2   68.07    6.29
  -8  32  -2    9.39    3.19
  -8  32   2    8.57    3.34
  -8  32  -2    7.17    2.99
   8  32  -2    9.74    2.82
  -9  32  -2   98.24    8.62
  -9  32   2   75.53    7.21
  -9  32  -2   89.73    6.99
 -10  32  -2    9.60    3.44
 -10  32   2   11.71    3.54
 -11  32  -2  143.97   10.13
 -11  32   2  127.50    9.23
 -12  32  -2    4.07    2.81
 -12  32   2    3.97    2.43
 -13  32  -2   45.28    5.77
 -13  32   2   38.03    5.11
 -14  32  -2  297.31   13.75
 -14  32   2  265.68   12.48
 -15  32  -2  112.86    8.40
 -15  32   2   95.67    7.55
 -16  32  -2  298.62   12.96
 -16  32   2  280.50   12.12
 -17  32  -2  654.37   17.90
 -17  32   2  566.04   16.14
 -18  32   2   42.74    4.68
 -18  32  -2   47.67    5.13
 -19  32   2  583.28   15.01
 -19  32  -2  671.88   16.68
 -20  32   2  379.64   11.41
 -20  32  -2  423.65   12.48
 -21  32   2  101.16    5.69
 -21  32  -2  125.31    6.55
 -22  32   2  136.37    6.05
 -22  32  -2  148.82    6.57
   0  34  -2  537.96   16.58
  -1  34  -2   40.14    5.45
   1  34  -2   38.36    5.44
  -2  34  -2  184.48   10.95
  -2  34   2  184.87   10.89
  -2  34  -2  197.63   10.27
   2  34  -2  190.07    9.92
  -3  34  -2  131.20    9.18
  -3  34   2  137.19    9.35
   3  34  -2  130.55    8.10
  -3  34  -2  143.11    8.80
  -4  34  -2   49.71    5.91
  -4  34   2   41.54    5.35
  -4  34  -2   52.87    5.72
   4  34  -2   43.64    4.73
  -5  34  -2   33.00    4.87
  -5  34   2   43.83    5.45
  -5  34  -2   37.70    4.86
   5  34  -2   31.79    4.13
  -6  34  -2   73.66    6.92
  -6  34   2   62.58    6.24
   6  34  -2   63.68    5.27
  -6  34  -2   73.66    6.15
  -7  34  -2    4.32    2.29
  -7  34   2    9.39    2.76
  -7  34  -2    6.34    2.60
   7  34  -2    5.26    2.09
  -8  34  -2   67.43    6.65
  -8  34   2   60.78    6.07
  -9  34  -2   12.95    3.39
  -9  34   2   18.13    3.54
 -10  34   2  104.66    7.74
 -10  34  -2  119.03    8.30
 -11  34  -2   38.50    4.89
 -11  34   2   41.22    4.83
 -12  34  -2   34.40    4.45
 -12  34   2   32.17    4.15
 -13  34  -2   37.78    4.79
 -13  34   2   33.25    4.28
 -14  34  -2  145.74    8.41
 -14  34   2  130.99    7.77
 -15  34  -2  186.30    9.01
 -15  34   2  169.08    8.29
 -16  34  -2  365.60   11.85
 -16  34   2  331.04   10.94
 -17  34  -2  292.12   10.16
 -17  34   2  287.41    9.74
 -18  34   2   37.03    3.57
 -18  34  -2   40.76    3.83
 -19  34   2  153.36    6.36
 -19  34  -2  152.92    6.58
   0  36   2 1283.20   26.22
   0  36  -2 1313.73   22.50
  -1  36  -2  120.32    9.41
  -1  36   2  128.76    9.82
   1  36  -2   91.17    6.53
  -1  36  -2  100.66    6.81
  -2  36  -2  428.37   15.13
  -2  36   2  440.03   15.40
  -2  36  -2  418.79   13.06
   2  36  -2  392.98   12.01
  -3  36  -2  256.58   11.74
  -3  36   2  248.93   11.51
  -3  36  -2  250.04   10.25
   3  36  -2  220.54    8.86
  -4  36  -2   67.70    6.21
  -4  36   2   70.17    6.32
   4  36  -2   57.60    4.62
  -4  36  -2   65.68    5.48
  -5  36  -2   65.25    5.98
  -5  36   2   73.77    6.31
   5  36  -2   52.82    4.29
  -6  36  -2  309.41   12.39
  -6  36   2  296.76   12.00
  -7  36  -2   13.00    3.00
  -7  36   2    7.50    2.54
  -8  36   2  115.74    7.50
  -8  36  -2  132.97    8.02
  -9  36   2   57.63    5.13
  -9  36  -2   65.09    5.59
 -10  36  -2   62.95    5.36
 -10  36   2   54.73    4.89
 -11  36  -2   22.26    3.29
 -11  36   2   25.60    3.35
 -12  36  -2   58.64    4.88
 -12  36   2   49.12    4.39
 -13  36  -2    5.13    1.71
 -13  36   2    4.49    1.59
 -14  36   2    6.04    1.55
 -14  36  -2    6.94    1.79
 -15  36  -2   16.04    2.29
 -15  36   2   13.46    2.06
 -16  36  -2   11.77    1.95
 -16  36   2   11.21    1.81
   0  38  -2 1742.25   26.61
   0  38   2 1769.73   27.29
  -1  38  -2   86.43    7.67
  -1  38   2   85.01    6.50
  -2  38   2  707.89   17.16
  -2  38  -2  658.81   16.29
   2  38   2  670.83   16.84
  -3  38  -2  105.12    7.34
  -3  38   2  123.98    7.55
   3  38  -2  114.31    6.95
  -4  38  -2   33.98    3.91
  -4  38   2   37.58    4.08
   4  38  -2   34.13    4.06
   4  38   2   41.13    4.32
  -5  38  -2    6.44    2.01
  -5  38   2   10.17    2.40
  -6  38  -2  127.10    7.01
  -6  38   2  132.14    7.13
  -7  38   2   35.52    3.89
  -7  38  -2   36.54    3.79
  -8  38  -2   16.19    2.66
  -8  38   2   19.22    2.81
  -9  38  -2   33.77    3.43
  -9  38   2   31.45    3.34
 -10  38  -2    0.19    1.30
 -10  38   2   -0.17    1.20
 -11  38  -2   23.87    2.73
 -11  38   2   25.59    2.79
   0  40  -2   40.17    3.50
   0  40   2   48.01    3.90
  -1  40  -2   26.17    2.92
  -1  40   2   26.35    3.22
   1  40   2   35.16    3.49
   1  40  -2   37.59    3.47
  -2  40   2   26.63    3.14
   2  40   2   24.99    2.87
  -2  40  -2   24.32    2.86
   3  40  -2   37.47    3.26
   3  40   2   39.33    3.47
  -3  40   2   45.24    3.65
  -3  40  -2   41.54    3.52
   0  -1   3    0.78    1.32
   0   1   3    0.99    1.70
   1   1   3   99.67    6.91
   1  -1   3  103.75    6.38
   2   1   3  147.71    9.40
   2  -1   3  132.17    7.09
   3   1   3  527.20   15.89
   3  -1   3  528.21   15.52
  -4  -1   3  110.32    7.33
   4   1   3  125.37    7.81
  -4   1   3  112.19    7.18
   4  -1   3  120.34    7.53
   4  -1   3  133.28    8.41
  -5  -1   3  599.77   16.77
   5  -1   3  641.06   17.13
  -5   1   3  599.21   16.20
   6   1   3  173.22    9.04
  -6   1   3  155.60    8.32
   6  -1   3  169.26    8.99
  -6  -1   3  159.65    8.74
  -7  -1   3  660.54   17.54
   7   1   3  730.19   18.65
  -7   1   3  693.84   39.67
  -7   1   3  656.06   16.86
   7  -1   3  693.73   18.02
  -7   1  -3  685.85    8.71
  -8   1   3  287.05   11.27
   8  -1   3  310.03   12.05
  -8  -1   3  285.21   11.54
   8   1   3  320.21   12.36
  -9   1   3 1412.31   25.06
   9  -1   3 1403.20   25.13
  -9  -1   3 1333.21   24.41
 -10  -1   3   98.99    6.61
  10  -1   3  115.73    7.23
 -10   1   3  110.46   15.78
  11  -1   3  660.38   16.61
 -11  -1   3  614.84   16.05
 -11  -1   3  649.38   32.58
 -11   1   3  665.56   41.19
 -12   1   3    4.28    6.17
 -12  -1   3    5.15    4.20
 -13   1   3  248.76   29.43
 -13  -1   3  217.14   21.37
 -14   1   3   15.63    9.20
 -14  -1   3   15.65    6.72
 -15   1   3    6.25    6.23
 -15  -1   3    2.74    4.53
 -16   1   3   46.48   13.23
 -16  -1   3   41.95   10.69
 -17  -1   3   61.69   12.91
 -17   1   3   57.40   14.19
 -18   1   3  128.23   19.98
 -18  -1   3  124.85   17.76
 -19  -1   3    6.15    4.90
 -19   1   3    7.87    6.20
 -19  -1  -3   18.46   17.32
 -19   1  -3   19.65   16.63
 -20  -1   3   89.20   15.18
 -20  -1  -3  338.94   54.30
 -20   1  -3  307.60   48.24
 -20   1   3   69.47   14.74
 -21   1   3   -1.15    4.69
 -21  -1  -3    9.78   14.88
 -21   1  -3    9.38   12.71
 -22   1   3    5.12    4.22
 -22  -1  -3   46.65   20.34
 -22   1  -3   43.19   20.04
 -23  -1  -3    2.75    1.70
 -23  -1   3    1.84    1.84
 -23   1   3    1.67    1.66
 -23   1  -3    3.26    1.88
 -24  -1   3   34.84    4.89
 -24  -1  -3   33.46    4.51
 -24   1   3   37.28    5.06
 -24   1  -3   39.10    4.88
 -25  -1  -3  103.84    7.86
 -25  -1   3  128.36    9.24
 -25   1   3  122.11    8.98
 -25   1  -3  110.57    8.06
 -26   1   3   48.56    6.13
 -26  -1   3   45.97    5.88
 -26  -1  -3   38.45    5.18
 -26   1  -3   42.74    5.41
 -27  -1   3  286.50   13.91
 -27  -1  -3  272.36   12.90
 -27   1   3  297.96   14.11
 -27   1  -3  279.48   12.97
 -28   1   3   28.42    4.88
 -28   1  -3   30.34    4.83
 -28  -1  -3   28.78    4.63
 -29   1   3   48.75    5.97
 -29   1  -3   44.80    5.58
  30   1  -3   22.04    4.45
  30   1   3   16.11    3.64
  31   1   3   84.77    7.38
  31   1  -3   89.00    8.00
  31  -1   3   88.03    7.43
  31  -1  -3   83.94    7.80
  32   1   3   12.00    3.24
  32   1  -3   19.42    4.23
  32  -1   3   17.10    3.75
  32  -1  -3   18.10    4.02
  33   1   3   56.12    5.99
  33   1  -3   64.62    6.73
  33  -1   3   54.83    5.78
  33  -1  -3   72.82    6.92
 -33  -1   3  106.51   11.85
 -33   1   3  103.06   12.57
  34   1  -3   14.23    3.51
  34  -1   3    7.29    2.68
  34  -1  -3   14.58    3.32
  34   1   3    9.30    2.85
 -34   1   3   18.52    5.96
 -34  -1   3   16.70    5.45
  35   1  -3   25.66    4.16
  35  -1   3   25.32    3.92
  35  -1  -3   26.62    4.33
  35   1   3   24.20    3.90
 -35  -1   3   35.96    6.22
  36   1   3   11.80    2.78
  36   1  -3   11.28    3.08
  36  -1   3    9.94    2.65
  36  -1  -3   11.15    3.00
   0   3  -3    0.84    0.87
   0   3   3    0.45    0.92
   0   3   3    1.26    1.21
  -1  -3   3  362.85   20.82
  -1   3   3  381.30   11.52
   1   3   3  379.13   10.12
  -2   3   3   82.25    9.59
  -2  -3   3  102.53   11.61
   2  -3   3   85.81    4.92
   2   3   3   98.63    4.71
  -2   3   3   99.35    6.24
  -3  -3   3  156.99   15.25
  -3   3   3  130.57    7.67
   3   3   3  144.92    8.48
  -3   3   3  136.56   12.82
   3  -3   3  141.99    6.47
  -4   3   3  314.44   11.96
  -4   3   3  310.96   20.34
   4  -3   3  317.97   10.18
  -5  -3   3    9.64    5.72
  -5   3   3    3.96    3.45
   5  -3   3    4.32    1.68
  -6  -3   3   44.74   11.02
  -6   3   3   37.30    8.95
  -7  -3   3  331.64   29.60
  -7   3   3  288.89   24.09
  -7   3   3  306.75   12.65
  -8   3   3  430.33   15.51
  -8   3   3  354.93   26.70
   9  -3   3   74.39    6.04
  -9   3  -3   93.93    4.82
  -9   3   3   63.61   13.55
  -9   3   3   69.51    6.61
  10  -3   3  321.80   12.21
 -10  -3   3  321.88   12.69
 -10   3   3  320.10   14.34
 -10   3   3  276.64   30.13
 -11  -3   3  291.86   11.76
  11  -3   3  299.53   11.52
 -12   3   3   35.66   15.06
 -13   3   3  534.40   54.09
 -14   3   3  299.36   40.51
 -15   3   3   63.75   19.21
 -16   3   3   35.52   13.57
 -17   3   3   17.81    8.23
 -18   3   3   47.74   13.56
 -18   3  -3   76.35   20.32
 -19   3   3   23.94    9.88
 -19   3  -3   59.41   20.40
 -20   3   3    9.76    6.25
 -20   3  -3   43.98   17.96
 -20  -3  -3   38.05   19.57
 -21   3   3   -1.16    5.51
 -21   3  -3    8.45    9.87
 -21  -3  -3   22.85   16.78
 -22   3   3    8.61    2.92
 -22   3  -3    7.21    2.33
 -22  -3  -3    7.14    2.30
 -22   3   3    3.58    3.90
 -23   3  -3   90.20    7.08
 -23   3   3  103.61    7.92
 -23  -3  -3   91.12    7.21
 -23  -3   3  100.71    8.05
 -24   3  -3   50.42    5.52
 -24   3   3   64.76    6.53
 -24  -3   3   70.61    6.99
 -24  -3  -3   48.71    5.51
 -25   3   3   98.55    8.28
 -25  -3   3  102.60    8.60
 -25  -3  -3   92.62    7.53
 -25   3  -3   93.04    7.51
 -26   3   3  205.54   11.75
 -26   3  -3  191.30   10.77
 -27   3   3  230.92   12.40
 -27   3  -3  198.19   11.05
  28   3   3   55.64    6.50
  28   3  -3   69.58    7.66
 -28   3   3   53.09    6.36
 -28   3  -3   59.60    6.21
  29   3   3   58.67    6.47
  29   3  -3   69.27    7.52
 -29   3  -3   62.26    6.38
 -29   3   3   63.00    6.70
 -30   3  -3   24.29    4.02
  30   3   3   25.09    4.35
 -30   3   3   30.16    4.84
  30   3  -3   24.47    4.59
  31   3   3   16.38    3.74
  31   3  -3   22.21    4.50
  32   3   3   64.02    6.55
  32   3  -3   62.01    6.83
  33   3   3   16.47    3.50
  33   3  -3   17.79    3.95
  33  -3   3   13.69    3.27
  33  -3  -3   17.35    3.62
 -33  -3   3   25.97    6.05
 -33   3   3   30.05    7.73
  34  -3   3   22.03    3.72
  34  -3  -3   18.44    3.61
  34   3  -3   17.41    3.64
  34   3   3   22.30    3.86
  35  -3   3    2.37    1.81
  35  -3  -3    0.49    1.85
  35   3   3    0.85    1.90
  35   3  -3    1.65    2.14
 -35   3   3    5.89    4.20
  36  -3  -3    2.18    1.94
  36   3  -3    3.22    1.98
   0   5   3   -0.02    1.42
   0   5  -3    1.01    1.41
   0   5   3    1.08    1.46
  -1   5   3   25.11    5.79
  -1  -5   3   29.45    6.67
  -1   5   3   23.82    3.60
  -1   5  -3   15.36    2.82
  -1   5   3   27.07    3.76
   1   5   3   27.65    3.51
  -2  -5   3  151.00   13.66
  -2   5   3  137.90   12.10
  -2   5   3  178.34    9.41
   2   5   3  188.62    8.25
  -3  -5   3   59.50    9.31
  -3   5   3   50.36    7.53
  -3   5   3   70.56    6.21
   3   5   3   77.28    5.02
  -4  -5   3   90.85   12.53
   4   5   3  105.74    5.41
  -4   5   3   91.35    7.09
  -5   5   3  301.93   20.13
  -5  -5   3  368.80   26.93
   5  -5   3  323.08    8.18
   5   5   3  421.31    9.29
  -5   5   3  376.59   14.55
  -6   5   3  564.89   29.15
  -6  -5   3  760.83   40.11
   6   5   3  691.91    9.02
  -6   5   3  679.51   19.82
   6  -5   3  627.51   12.61
  -7  -5   3  153.75   19.90
  -7   5   3  141.54   16.09
  -7   5   3  155.38    9.79
   7  -5   3  149.71    7.14
  -8   5   3 1634.35   57.47
  -8   5   3 1490.57   59.36
  -9   5   3   28.79   11.03
  -9   5  -3   44.26    4.91
  -9   5   3   40.80    5.76
 -10   5  -3 1771.81   27.67
 -10   5   3 1523.44   33.31
 -11   5   3  275.84   14.38
 -11   5   3  207.40   33.61
 -12   5   3  274.72   42.89
 -12   5   3  420.54   18.23
 -13   5   3   35.18   19.64
 -13   5   3   96.11    9.19
 -14   5   3  127.76   30.57
 -15   5   3   37.56   16.99
 -16   5   3  161.72   29.43
 -17   5   3    7.23    6.24
 -17   5  -3   27.01   10.73
 -18   5  -3  137.07   24.05
 -18   5   3   85.47   18.77
 -19   5   3   45.96   13.59
 -19   5  -3  104.59   21.95
 -20   5   3  154.90   23.25
 -20   5  -3  362.50   40.96
 -21   5   3   23.31    8.95
 -21   5  -3   68.93   19.05
 -22   5   3  258.58   12.29
 -22   5  -3  231.70   11.02
 -22  -5   3  259.02   12.51
 -22  -5  -3  227.24   11.24
 -23   5  -3   90.20    7.19
 -23   5   3   96.12    7.86
 -24   5   3   80.76    7.27
 -24   5  -3   85.63    7.20
 -25   5  -3  109.55    8.21
  25   5   3  117.20    9.02
  25   5  -3  131.18   10.09
 -25   5   3  123.32    9.12
  26   5   3  154.11   10.48
  26   5  -3  184.74   12.21
 -26   5   3  181.21   11.11
 -26   5  -3  177.47   10.47
 -27   5   3   17.13    4.16
  27   5   3   15.42    3.78
  27   5  -3   19.60    4.68
 -27   5  -3   18.34    4.04
  28   5   3   69.44    7.29
  28   5  -3   79.46    8.17
 -28   5   3   80.30    7.56
 -28   5  -3   67.96    6.75
  29   5   3   35.96    5.42
  29   5  -3   41.60    6.23
 -29   5   3   35.70    5.29
 -29   5  -3   36.28    5.06
  30   5   3   54.21    6.39
  30   5  -3   63.32    7.39
 -30   5   3   52.95    6.19
 -30   5  -3   54.78    5.97
 -31   5  -3   10.29    3.04
 -31   5   3    8.01    2.95
  31   5   3    6.18    2.59
  31   5  -3   11.22    3.65
  32   5   3   15.11    3.49
  32   5  -3   21.65    4.46
  33  -5  -3    4.62    2.52
  33  -5   3    6.42    2.35
  33   5  -3    5.28    2.60
  33   5   3    6.43    2.54
 -33   5   3   12.47    5.78
  34  -5   3   20.15    3.53
  34  -5  -3   21.70    3.78
  34   5   3   18.93    3.62
  34   5  -3   21.04    4.03
  35  -5   3    2.54    1.98
  35  -5  -3    0.91    1.78
  35   5   3    2.17    1.91
  35   5  -3    0.57    1.91
 -35   5   3    2.71    4.03
 -36   5   3   22.92    5.25
   0   7   3    2.76    2.16
   0   7  -3    1.66    1.76
   0   7   3    2.33    3.18
   0   7   3    2.27    1.92
  -1  -7   3  606.47   27.23
  -1   7   3  510.08   20.22
  -1   7  -3  512.28   19.77
  -1   7   3  540.40   21.00
  -1   7   3  634.67   18.74
   1   7   3  667.65   27.52
   1   7   3  630.00   17.66
  -2   7  -3  206.09   11.73
  -2  -7   3  190.18   14.97
  -2   7   3  162.02   13.43
  -2   7   3  171.95   11.20
  -2   7   3  216.73   11.38
   2   7   3  216.24   10.10
   2   7   3  233.62   17.53
  -2   7   3  182.42   12.10
  -3   7   3   40.09    6.46
  -3  -7   3   44.49    7.66
  -3   7   3   45.72    6.18
   3   7   3   54.42    4.98
  -3   7   3   56.14    6.14
  -4  -7   3  204.44   17.05
  -4   7   3  236.67   12.53
   4   7   3  225.58    9.58
  -5   7   3   26.18    6.09
  -5  -7   3   39.56    8.68
   5   7   3   38.11    3.84
  -5   7   3   41.66    5.67
  -6  -7   3  449.34   29.43
  -6   7   3  464.98   18.29
   6   7   3  467.34   12.17
  -7   7   3   41.83    8.82
  -7  -7   3   54.12   11.61
  -7   7   3   49.81    6.31
   7   7   3   53.41    3.78
  -7   7   3   39.45    9.42
  -8   7   3   63.94   11.49
  -8  -7   3   59.85   13.46
  -8   7   3   63.14   12.85
  -8   7   3   68.71    7.48
  -9   7   3  312.71   25.92
  -9   7   3  332.93   16.18
  -9   7   3  296.36   29.81
 -10   7   3   54.81   15.55
 -10   7   3   67.95    7.65
 -10   7  -3   89.30    8.04
 -11   7   3  465.16   47.18
 -11   7   3  540.44   21.35
 -12   7   3   40.40   16.98
 -12   7   3   48.72    6.89
 -13   7   3   45.52   17.89
 -13   7   3   57.03    7.73
 -14   7   3   52.68   19.41
 -14   7   3   69.76    8.62
 -15   7   3  361.91   19.28
 -15   7   3  313.55   42.59
 -16   7   3   28.54   12.63
 -16   7  -3   35.08   11.25
 -17   7  -3  182.81   25.19
 -17   7   3  122.72   24.42
 -18   7   3   -2.25    7.15
 -18   7  -3    2.89    6.52
 -19   7   3   26.75   10.89
 -19   7  -3   39.92   13.14
 -20   7   3    0.74    4.74
 -20   7  -3   -3.90    6.03
 -21   7   3    5.82    5.12
 -22   7   3   21.68    3.91
 -22   7  -3   18.89    3.59
  22   7   3   20.84    3.90
  22   7  -3   20.85    4.18
 -23   7   3   38.00    5.15
 -23   7  -3   40.53    5.07
  23   7   3   37.03    5.26
  23   7  -3   46.85    6.06
 -24   7   3  127.19    9.30
 -24   7  -3  110.27    8.27
  24   7   3  110.60    8.96
  24   7  -3  114.85    9.62
 -25   7   3  146.17    9.99
 -25   7  -3  141.19    9.55
  25   7   3  128.95    9.78
  25   7  -3  161.85   11.56
 -26   7   3   83.91    7.81
 -26   7  -3   64.14    6.57
  26   7   3   71.30    7.45
  26   7  -3   77.77    8.39
 -27   7   3  131.29    9.56
 -27   7  -3  131.02    9.21
  27   7   3  108.05    9.05
  27   7  -3  142.38   11.10
 -28   7  -3   20.24    4.05
  28   7   3   22.76    4.50
  28   7  -3   19.86    4.67
 -28   7   3   23.55    4.46
  29   7   3   99.99    8.66
  29   7  -3  116.35   10.09
 -29   7   3  106.33    8.50
 -29   7  -3   99.22    8.16
  30   7   3   81.07    7.71
  30   7  -3   80.98    8.36
 -30   7   3   86.68    7.72
 -30   7  -3   74.21    6.95
  31   7  -3   63.11    7.22
 -31   7   3   58.54    6.31
 -31   7  -3   53.97    5.88
  31   7   3   54.88    6.24
 -32   7   3    7.52    2.82
 -32   7  -3    6.00    2.43
  32   7   3    5.56    2.80
  32   7  -3    5.69    2.99
 -32   7   3   13.27    5.63
  33   7   3    9.78    2.98
  33   7  -3   11.13    3.25
 -33   7   3   18.89    5.65
  34  -7   3   11.59    2.85
  34  -7  -3   18.72    3.54
  34   7   3   10.70    2.97
  34   7  -3   14.92    3.61
 -34   7   3   15.83    5.34
  35  -7   3    5.45    2.15
  35  -7  -3    1.74    1.75
 -35   7   3    6.40    3.71
   0   9  -3    0.48    2.08
   0   9   3    0.03    2.59
   0   9   3    2.71    2.31
   0   9   3    2.81    3.96
  -1   9  -3  112.67   11.09
  -1   9   3  117.35   11.95
  -1   9   3  134.42    9.76
   1   9   3  130.45    9.26
  -1   9   3  136.06   11.90
  -2   9  -3  273.52   16.23
  -2   9   3  269.26   17.40
  -2  -9   3  275.89   17.89
  -2   9   3  274.45   17.05
  -2   9   3  288.61   16.42
  -2   9   3  294.85   14.26
   2   9   3  342.90   22.21
   2   9   3  294.84   13.78
  -3   9  -3   93.27    9.46
  -3   9   3  100.19   10.14
  -3   9   3  113.31   10.62
  -3  -9   3  106.80   11.04
  -3   9   3  121.15    9.47
  -3   9   3  118.25   10.39
   3   9   3  122.63    9.01
  -4  -9   3  101.07   11.22
  -4   9   3   91.98    9.63
   4   9   3  125.18    9.10
  -4   9   3  116.20    9.98
  -4   9   3  126.10    9.99
  -5  -9   3  111.23   12.63
  -5   9   3   92.16   10.16
  -5   9   3  129.21   10.34
   5   9   3  124.35    8.94
  -6  -9   3 1369.08   47.37
  -6   9   3 1417.78   34.47
   6   9   3 1318.52   28.32
  -7   9   3  190.70   16.78
  -7  -9   3  231.91   21.00
  -7   9   3  224.77   14.20
   7   9   3  231.40   11.48
  -8  -9   3 1040.32   47.12
  -8   9   3 1006.80   30.41
  -9   9   3  388.82   27.78
  -9   9   3  400.38   19.58
  -9   9   3  341.38   29.83
 -10   9   3  269.28   25.01
 -10  -9   3  277.70   27.41
 -10   9   3  253.90   15.77
 -10   9   3  249.08   28.18
 -10   9  -3  264.22   16.19
 -11  -9   3  443.93   35.20
 -11   9   3  389.37   31.67
 -11   9   3  368.83   19.16
 -11   9   3  388.44   38.04
 -11   9  -3  437.55   19.85
 -12   9   3   88.42   20.55
 -12   9   3   64.31    8.32
 -13   9   3   22.54   11.08
 -13   9   3   23.20    5.43
 -14   9   3  100.51   22.75
 -14   9   3   80.51    9.74
 -15   9   3   40.03   14.49
 -15   9  -3   36.97   10.77
 -15   9   3   29.59    6.25
 -16   9   3    0.53    8.61
 -16   9   3    0.08    2.32
 -16   9  -3    1.49    4.35
 -17   9   3    0.05    5.48
 -17   9   3    3.30    3.31
 -17   9  -3    0.54    4.18
 -18   9   3   50.61   14.75
 -18   9  -3   73.58   15.57
 -19   9   3    8.79    7.34
 -19   9  -3   14.39    8.09
 -20   9   3   48.82   13.76
 -20   9  -3   80.36   16.66
  21   9   3   15.48    3.52
  21   9  -3   14.20    3.64
 -21   9   3   17.27    3.56
 -21   9  -3   14.64    3.16
 -22   9   3   44.20    5.60
 -22   9  -3   46.91    5.46
  22   9   3   36.93    5.24
  22   9  -3   47.22    6.25
 -23   9   3   37.40    5.19
 -23   9  -3   33.84    4.79
  23   9   3   33.78    5.20
  23   9  -3   35.10    5.75
 -24   9   3  120.23    9.13
 -24   9  -3  109.16    8.40
  24   9   3  103.14    8.98
  24   9  -3  126.10   10.37
 -25   9   3   84.62    7.86
 -25   9  -3   75.76    7.16
  25   9   3   70.93    7.71
  25   9  -3   77.14    8.46
 -26   9   3   27.61    4.98
 -26   9  -3   28.41    4.71
  26   9   3   27.89    5.19
  26   9  -3   32.72    5.73
 -27   9  -3   79.90    7.50
  27   9  -3   90.77    9.35
  27   9   3   73.39    7.92
 -27   9   3   83.30    7.89
 -28   9  -3  101.44    8.38
  28   9   3   89.21    8.62
  28   9  -3  100.76    9.90
 -28   9   3   99.36    8.54
 -29   9   3   53.38    6.50
 -29   9  -3   56.13    6.29
  29   9   3   48.96    6.56
  29   9  -3   67.86    8.09
 -30   9   3  123.55    9.04
  30   9   3  102.82    8.81
  30   9  -3  135.31   10.69
 -30   9  -3  120.56    8.68
  31   9   3   73.70    7.23
  31   9  -3   90.26    8.67
 -31   9   3   80.31    7.25
 -31   9  -3   77.01    6.91
 -31   9   3   98.70   11.40
 -32   9   3    2.85    2.30
 -32   9  -3    2.35    2.01
  32   9   3    3.52    2.54
  32   9  -3    2.47    2.51
 -32   9   3    5.47    4.50
  33   9   3   77.01    6.70
  33   9  -3   84.52    7.57
 -33   9   3   80.55    6.62
 -33   9  -3   86.12    6.73
 -34   9   3   27.89    5.57
  35  -9   3   26.53    3.46
  35  -9  -3   24.97    3.56
   0  11  -3    0.38    3.00
   0  11   3   -4.48    3.45
   0  11   3    1.78    2.16
   0  11   3    2.97    3.71
  -1  11  -3  200.69   16.80
  -1  11   3  182.12   16.37
  -1  11   3  213.07   15.86
   1  11   3  228.20   18.22
  -1  11   3  188.02   12.61
   1  11   3  165.20   11.97
  -2  11  -3  180.39   15.30
  -2  11   3  183.64   15.93
   2  11   3  149.60   11.52
   2  11   3  210.79   18.06
  -2  11   3  198.64   14.51
  -2  11   3  165.45   12.15
  -3 -11   3   54.80    7.85
  -3  11  -3   54.25    8.32
  -3  11   3   51.38    8.26
  -3  11   3   38.40    6.64
   3  11   3   42.01    6.54
  -3  11   3   56.43    7.85
  -3  11   3   46.70    6.66
  -4  11   3   27.75    5.47
  -4 -11   3   38.52    6.72
  -4  11   3   32.44    5.95
  -4  11   3   33.53    5.87
   4  11   3   27.17    5.53
  -5  11   3  102.46   10.27
  -5 -11   3  123.25   12.15
  -5  11   3  129.84   11.13
   5  11   3  109.31   10.93
  -6  11   3  212.36   15.62
  -6 -11   3  278.00   19.63
  -6  11   3  272.04   16.58
   6  11   3  234.49   16.35
  -7 -11   3  163.00   16.68
  -7  11   3  122.56   13.06
   7  11   3  132.55   12.34
  -7  11   3  153.48   12.75
  -8  11   3   35.68    7.91
  -8 -11   3   49.92   10.28
  -8  11   3   35.15    6.49
  -9 -11   3  242.06   23.31
  -9  11   3  199.58   19.50
  -9  11   3  198.27   21.66
  -9  11   3  202.58   15.17
 -10  11   3  222.78   22.11
 -10 -11   3  271.44   25.79
 -10  11  -3  266.43   18.65
 -10  11   3  225.68   16.43
 -10  11   3  211.67   23.93
 -11  11   3  521.01   35.66
 -11 -11   3  619.14   40.45
 -11  11   3  499.96   24.57
 -11  11   3  526.82   40.20
 -11  11  -3  533.43   25.58
 -12 -11   3  471.36   37.55
 -12  11   3  384.82   32.33
 -12  11   3  447.79   39.53
 -12  11   3  343.52   20.67
 -13  11   3  164.62   22.39
 -13 -11   3  185.00   24.76
 -13  11  -3  129.35   19.06
 -13  11   3  174.60   26.25
 -13  11   3  132.96   13.15
 -14  11   3  177.59   24.14
 -14 -11   3  205.35   27.37
 -14  11  -3  144.11   20.26
 -14  11   3  137.84   13.55
 -14  11   3  170.50   26.63
 -15 -11   3  125.93   21.81
 -15  11   3  110.09   20.21
 -15  11  -3   93.86   16.72
 -15  11   3   87.90   11.20
 -15  11   3  107.44   21.48
 -16  11   3   65.86   16.93
 -16 -11   3   68.95   17.20
 -16  11  -3   72.47   14.97
 -16  11   3   66.98   17.71
 -16  11   3   51.81    9.21
 -17 -11   3  142.56   25.03
 -17  11   3  134.91   24.52
 -17  11   3   91.96   12.07
 -17  11   3  108.73   21.88
 -17  11  -3  120.63   18.99
 -18 -11   3   67.14   18.09
 -18  11   3   63.29   17.51
 -18  11   3   43.28   13.63
 -18  11   3   42.55    8.50
 -18  11  -3   61.42   14.02
 -19  11   3   16.68   10.81
 -19 -11   3    1.71    7.23
 -19  11   3   10.97    7.12
 -19  11  -3   10.99    6.89
  20  11   3   17.56    3.77
  20  11  -3   20.39    4.26
 -20  11  -3   23.14    3.90
 -20  11   3   18.63    3.86
 -20 -11   3   21.39   12.71
  21  11   3    8.48    3.41
  21  11  -3    9.16    3.48
 -21  11   3   10.20    3.39
 -21  11  -3   11.78    3.31
  22  11  -3   53.85    7.06
 -22  11   3   44.26    5.95
 -22  11  -3   45.66    5.69
  22  11   3   42.24    6.14
  23  11   3   33.38    5.48
  23  11  -3   41.66    6.57
 -23  11   3   34.58    5.19
 -23  11  -3   36.58    5.12
  24  11   3   25.53    4.99
  24  11  -3   27.02    5.40
 -24  11   3   26.53    4.71
 -24  11  -3   26.00    4.31
  25  11  -3    0.51    3.66
 -25  11   3    1.20    2.27
 -25  11  -3   -1.03    2.66
  25  11   3    0.63    2.61
 -26  11   3   30.05    5.12
 -26  11  -3   34.58    5.19
  26  11   3   24.50    4.94
  26  11  -3   35.37    6.36
 -27  11   3   76.24    7.73
 -27  11  -3   75.93    7.62
  27  11   3   77.26    8.10
  27  11  -3   85.33    9.17
 -28  11   3  103.70    8.88
 -28  11  -3   97.04    8.36
  28  11   3   88.02    8.87
  28  11  -3  105.81   10.16
 -29  11   3   90.78    8.07
  29  11   3   77.02    7.95
  29  11  -3   85.59    9.16
 -29  11  -3   91.79    7.90
  30  11   3   44.52    5.99
  30  11  -3   50.38    6.84
 -30  11   3   51.67    6.00
 -30  11  -3   46.81    5.59
 -30  11   3   65.79    9.28
 -31  11   3    7.61    2.87
 -31  11  -3    9.04    2.84
  31  11   3    7.30    2.75
  31  11  -3   11.33    3.72
 -31  11   3    7.07    4.11
 -32  11   3    8.14    2.57
 -32  11  -3   11.40    2.90
 -32  11   3    9.68    3.92
 -33  11   3    6.46    2.34
 -33  11  -3    7.22    2.39
 -33  11   3    7.29    3.28
 -34  11   3   59.20    7.02
 -35  11   3   10.95    3.31
   0  13   3   -0.76    2.81
   0  13  -3    0.01    2.64
   0  13   3    1.69    2.32
   0  13   3    0.74    3.11
  -1  13  -3   28.03    7.35
   1  13   3   29.86    7.39
   1  13  -3   25.60    7.15
  -1  13   3   30.11    7.85
   1  13   3   18.38    4.84
  -1  13   3   36.96    7.17
   1  13   3   37.81    8.29
  -1  13   3   22.39    5.08
  -2  13   3   35.04    8.12
  -2  13  -3   27.56    7.02
   2  13   3   21.63    5.34
  -2  13   3   38.01    7.04
   2  13   3   39.69    8.28
  -2  13   3   26.69    5.39
  -3  13   3   33.80    7.76
  -3  13  -3   23.04    6.28
   3  13   3   17.65    5.14
  -3  13   3   38.01    6.94
  -3  13   3   29.73    5.86
   3  13   3   38.00    8.31
  -4  13   3    2.87    2.59
   4  13   3    0.39    2.31
  -4  13   3    2.60    2.30
   5  13   3   86.52   11.62
  -5  13   3  200.88   14.72
   6  13   3   11.51    4.98
  -6  13   3   40.20    6.98
  -7  13   3  202.07   15.64
   7  13   3   66.43   10.92
  -8  13   3  162.46   14.47
  -9  13   3   79.22   10.64
 -10  13  -3   82.17   11.49
 -10  13   3   62.09   12.71
 -10  13   3   68.47   10.04
 -11  13   3  919.81   50.03
 -11  13  -3  773.63   44.50
 -11  13   3  895.28   35.98
 -12  13   3  135.74   20.66
 -12  13  -3  134.44   19.02
 -12  13   3  130.66   14.36
 -12  13  -3  173.76   15.81
 -13  13  -3  479.32   36.12
 -13  13   3  500.69   27.77
 -13  13   3  543.17   42.62
 -14  13   3  411.06   38.44
 -14  13  -3  376.45   31.85
 -14  13   3  376.67   24.01
 -15  13   3   30.94   12.39
 -15  13   3   30.16    7.40
 -15  13  -3   18.03    8.13
 -16  13  -3  107.34   17.65
 -16  13   3  111.68   14.02
 -16  13   3  125.58   22.38
 -17  13   3   47.89   14.42
 -17  13  -3   43.38   11.71
 -17  13   3   46.46    9.80
 -18  13   3   88.38   19.17
 -18  13   3   71.30   11.74
 -18  13  -3   92.52   16.35
 -19  13   3   23.09    4.14
 -19  13  -3   18.07    3.67
  19  13   3   17.55    3.88
  19  13  -3   14.46    3.85
 -19  13   3   24.33    7.31
 -20  13   3   12.79    3.62
 -20  13  -3   10.97    3.26
  20  13   3    9.58    3.48
  20  13  -3   15.14    4.35
 -21  13   3   12.15    3.63
 -21  13  -3   13.75    3.66
  21  13   3   12.96    3.91
  21  13  -3   10.09    3.97
 -22  13   3  239.78   13.14
 -22  13  -3  230.45   12.54
  22  13   3  206.37   13.30
  22  13  -3  233.07   14.76
 -23  13   3  255.47   13.76
 -23  13  -3  252.31   13.30
  23  13  -3  257.33   15.63
  23  13   3  225.11   13.85
 -24  13  -3  112.59    9.21
  24  13   3  105.23    9.82
  24  13  -3  127.56   11.43
 -24  13   3  120.26    9.77
 -25  13   3  270.41   14.20
 -25  13  -3  263.13   13.65
  25  13   3  229.92   14.21
  25  13  -3  271.18   16.27
 -26  13   3   10.94    3.41
 -26  13  -3   10.29    3.41
  26  13   3   12.75    4.40
  26  13  -3   13.64    4.47
 -27  13   3   84.19    8.01
 -27  13  -3   75.68    7.47
  27  13   3   81.88    8.48
  27  13  -3   81.06    9.03
 -28  13   3    8.93    3.08
 -28  13  -3   13.62    3.66
  28  13   3    6.24    3.13
  28  13  -3    8.68    3.69
 -29  13   3   90.11    7.81
 -29  13  -3   81.10    7.38
  29  13   3   76.04    7.79
  29  13  -3   85.96    8.75
 -30  13   3   26.05    4.40
 -30  13  -3   30.35    4.59
 -30  13   3   36.73    6.84
 -31  13  -3   16.50    3.45
 -31  13   3   19.86    3.73
 -31  13   3   24.36    5.28
 -32  13  -3    5.93    2.13
 -32  13   3    7.85    2.46
 -32  13   3    5.70    3.01
 -33  13   3   12.28    2.66
 -33  13  -3    9.19    2.39
 -33  13   3   13.28    3.65
 -34  13   3   29.15    4.49
   0  15   3   -0.61    3.40
   0  15  -3   -0.17    3.47
   0  15   3    0.86    2.52
   0  15   3    1.82    2.94
   1  15   3  256.77   22.18
  -1  15   3  311.14   24.82
   1  15  -3  267.67   23.25
  -1  15  -3  294.93   24.25
  -1  15   3  294.09   20.00
   1  15   3  313.83   22.23
   1  15   3  139.81   13.53
  -1  15   3  167.20   14.13
  -2  15   3  111.23   14.82
   2  15  -3  103.47   14.53
  -2  15  -3  125.07   15.57
  -2  15   3  128.12   13.37
   2  15   3  120.57   13.87
  -2  15   3   73.72    9.47
   2  15   3   54.67    9.15
  -3  15   3  155.46   17.55
  -3  15  -3  190.92   18.97
   3  15   3   60.20    9.88
  -3  15   3  161.18   14.66
   3  15   3  147.93   15.54
  -3  15   3   97.28   10.84
  -4  15  -3  121.01   11.60
  -4  15   3  230.87   16.87
  -4  15   3  166.93   14.48
   4  15   3  221.53   19.20
   4  15   3   75.97   11.54
  -5  15  -3  380.11   21.38
  -5  15   3  471.09   24.10
  -6  15  -3  128.08   13.27
  -6  15   3  157.67   14.45
  -7  15  -3  301.37   21.60
  -7  15   3  343.28   21.91
  -8  15  -3  149.16   16.40
  -8  15   3  147.54   14.97
  -9  15   3   14.63    5.60
  -9  15  -3   14.94    6.09
 -10  15  -3  340.39   25.48
 -10  15  -3  275.24   23.83
 -10  15   3  291.14   22.06
 -11  15  -3  675.07   38.23
 -11  15   3  756.05   36.11
 -12  15  -3  559.71   35.92
 -12  15   3  627.15   33.77
 -13  15  -3  615.04   38.59
 -13  15   3  655.53   34.91
 -14  15   3  269.34   30.32
 -14  15  -3  237.15   25.20
 -14  15   3  270.18   22.48
 -15  15   3   19.82    8.98
 -15  15   3   18.28    6.76
 -15  15  -3   19.18    7.76
 -16  15   3  154.10   24.13
 -16  15   3  157.17   17.56
 -16  15  -3  144.49   19.87
 -17  15   3    7.10    7.11
 -17  15   3   11.28    5.89
 -17  15  -3   10.25    6.05
 -18  15  -3  346.85   14.87
 -18  15   3  366.80   15.83
  18  15   3  324.88   15.80
  18  15  -3  335.00   16.70
 -19  15   3   59.60    6.58
 -19  15  -3   63.37    6.64
  19  15   3   56.67    7.04
  19  15  -3   57.84    7.38
 -20  15   3   47.10    6.09
 -20  15  -3   46.87    5.86
  20  15   3   42.54    6.10
  20  15  -3   47.25    6.63
 -21  15   3  153.23   10.75
 -21  15  -3  155.09   10.50
  21  15   3  124.21   10.26
  21  15  -3  150.75   11.88
 -22  15   3   48.18    6.25
 -22  15  -3   59.32    6.85
  22  15   3   41.62    6.41
  22  15  -3   52.61    7.58
 -23  15  -3  270.58   13.94
  23  15   3  236.16   14.44
  23  15  -3  247.52   15.59
  24  15   3   18.18    4.77
  24  15  -3   24.49    5.60
 -24  15   3   18.77    4.26
 -24  15  -3   22.18    4.54
 -25  15   3  145.82   10.72
 -25  15  -3  134.66   10.01
  25  15   3  131.21   10.69
  25  15  -3  140.10   11.74
 -26  15   3   16.79    3.93
 -26  15  -3   20.40    4.12
 -27  15   3   69.13    7.38
 -27  15  -3   71.92    7.36
 -27  15   3   85.45   10.56
 -28  15   3   33.23    5.20
 -28  15  -3   28.77    4.71
 -28  15   3   37.05    7.18
 -29  15  -3   41.46    5.46
 -29  15   3   36.79    5.25
 -29  15   3   49.86    7.65
 -30  15   3   14.16    3.30
 -30  15  -3   19.51    3.67
 -30  15   3   21.22    5.16
 -31  15   3   12.27    3.05
 -31  15  -3    9.60    2.73
 -31  15   3   15.68    4.19
 -32  15   3   34.03    4.23
 -32  15  -3   31.78    4.07
 -32  15   3   35.73    5.35
 -33  15   3   27.48    3.56
 -33  15  -3   28.16    3.56
 -33  15   3   30.67    4.52
   0  17   3   -5.76    4.46
   0  17  -3    0.20    3.78
   0  17   3   -0.99    2.83
   0  17   3    1.11    2.82
  -1  17   3   26.86    8.08
   1  17  -3   33.04    8.92
  -1  17  -3   43.05   10.37
   1  17   3   21.10    6.85
  -1  17   3   20.81    5.67
   1  17   3   16.11    5.39
  -1  17   3   34.67    7.07
   1  17   3   35.07    7.67
  -2  17  -3  239.30   23.11
   2  17  -3  222.57   22.13
  -2  17   3  244.67   23.13
   2  17   3  205.93   20.41
   2  17   3  234.66   19.37
  -2  17   3  248.24   19.03
  -2  17   3  128.32   13.28
   2  17   3  115.82   13.57
  -3  17  -3  488.28   32.71
   3  17  -3  436.49   30.90
  -3  17   3  498.17   33.66
  -3  17   3  516.66   26.84
   3  17   3  466.03   27.08
  -3  17   3  300.92   20.26
   3  17   3  224.32   19.46
  -4  17   3  323.15   20.63
   4  17   3  313.22   22.92
  -4  17   3  221.91   17.77
   4  17   3  161.65   17.56
  -5  17   3  286.40   20.40
   5  17   3  248.67   22.51
  -6  17   3  238.73   18.94
   6  17   3  250.24   23.21
  -7  17   3   13.35    5.27
  -8  17   3  128.80   15.09
  -9  17  -3  159.89   15.77
  -9  17   3  168.48   17.60
 -10  17   3   40.43    9.08
 -10  17  -3   37.31    8.71
 -10  17  -3   57.41   11.11
 -11  17  -3   81.97   13.68
 -11  17  -3   57.35   10.56
 -11  17   3   52.66   10.57
 -12  17  -3  323.36   25.32
 -12  17   3  404.39   29.01
 -13  17  -3   56.52   11.42
 -13  17   3   51.86   11.04
 -14  17   3  223.67   22.20
 -14  17  -3  186.38   20.82
 -15  17   3   72.94   13.00
 -15  17  -3   50.54   11.68
 -16  17  -3   45.31    5.91
 -16  17   3   55.44    6.60
 -16  17  -3   50.32   11.61
 -17  17  -3  112.22    9.19
 -17  17   3  119.44    9.70
 -18  17  -3   55.74    6.34
 -18  17   3   57.02    6.60
 -19  17  -3    5.71    2.45
 -19  17   3    7.68    2.77
 -20  17   3    1.05    2.21
 -20  17  -3    2.42    2.15
 -21  17   3   20.50    4.25
 -21  17  -3   20.56    4.23
 -22  17  -3   64.94    7.06
 -22  17   3   59.81    6.96
 -23  17   3   35.03    5.60
 -23  17  -3   39.57    5.81
 -23  17   3   45.46    8.14
 -24  17   3  101.12    9.11
 -24  17  -3   99.92    8.79
 -25  17   3   51.29    6.38
 -25  17  -3   54.25    6.39
 -25  17   3   63.51    9.15
 -26  17   3    9.62    3.06
 -26  17  -3    8.33    2.65
 -26  17   3   16.34    5.18
 -27  17   3  135.25    9.88
 -27  17  -3  129.46    9.46
 -27  17   3  157.54   13.27
 -28  17   3   79.12    7.39
 -28  17  -3   89.23    7.77
 -28  17   3   91.88    9.75
 -29  17  -3   66.44    6.52
 -29  17   3   74.67    6.87
 -29  17   3   86.92    9.00
 -30  17   3   89.22    7.09
 -30  17  -3   87.38    6.91
 -30  17   3   96.53    8.86
 -31  17   3    4.58    2.19
 -31  17  -3    5.49    2.30
 -31  17   3    5.20    2.68
 -32  17  -3   15.83    2.84
 -32  17   3   20.56    3.16
 -32  17   3   21.02    3.79
  33  17   3    4.19    2.03
   0  19  -3   -2.41    4.54
   0  19   3   -0.60    4.13
   0  19   3    0.17    2.49
   0  19   3    1.09    3.16
  -1  19   3  391.89   30.24
   1  19   3  329.36   27.32
  -1  19  -3  358.91   29.64
   1  19  -3  325.74   28.16
  -1  19   3  410.77   25.05
   1  19   3  351.63   22.79
   1  19   3  244.10   20.50
  -1  19   3  248.67   19.98
   2  19   3  112.15   15.85
   2  19  -3  146.12   18.83
  -2  19  -3  153.07   19.48
  -2  19   3  129.41   17.87
   2  19   3  103.89   13.92
  -2  19   3  146.54   14.97
   2  19   3  133.08   14.65
  -2  19   3   85.27   11.74
   3  19   3  183.22   20.19
   3  19  -3  191.68   21.48
  -3  19   3  223.93   23.63
  -3  19  -3  247.62   25.11
   3  19   3  201.97   18.41
  -3  19   3  147.32   15.25
   3  19   3  163.85   17.81
   4  19  -3  520.48   35.40
   4  19   3  458.46   31.86
   4  19   3  537.04   30.09
   4  19   3  522.80   32.81
   5  19   3  804.80   38.16
   5  19   3  784.67   40.85
  -6  19   3  592.03   31.49
   6  19   3  798.12   39.81
  -7  19   3  294.27   22.95
  -8  19   3  277.15   22.90
  -9  19  -3  146.75   18.10
  -9  19   3  127.42   16.15
 -10  19   3  102.02   15.03
 -10  19  -3  117.10   16.85
 -11  19   3    9.79    5.22
 -11  19  -3   12.09    6.35
 -12  19   3   25.58    8.43
 -12  19  -3   27.80    8.78
 -13  19   3   43.12   10.88
 -14  19  -3   28.08    5.07
 -14  19   3   25.43    5.19
 -14  19  -3   32.95    5.16
 -15  19  -3   57.38    7.00
 -15  19  -3   55.77    6.17
 -16  19   3   23.25    4.56
 -16  19  -3   39.38    5.95
 -17  19  -3   48.40    6.51
 -17  19   3   34.22    5.56
 -18  19  -3   73.19    7.60
 -18  19   3   55.62    6.91
 -19  19  -3   14.98    3.68
 -19  19   3   14.68    3.67
 -19  19   3   18.24    4.59
 -20  19  -3   33.88    5.32
 -20  19   3   26.08    4.74
 -20  19   3   23.83    5.34
 -21  19   3   94.35    8.73
 -21  19  -3   97.29    8.75
 -21  19   3   91.49    9.86
 -22  19  -3   12.56    3.62
 -22  19   3   12.39    3.61
 -22  19   3   12.07    4.33
 -23  19   3   98.70    8.84
 -23  19  -3   95.51    8.57
 -23  19   3   92.22    9.95
 -24  19   3   34.59    5.42
 -24  19  -3   35.98    5.37
 -24  19   3   39.44    6.98
 -25  19   3   18.10    3.98
 -25  19  -3   19.83    4.13
 -25  19   3   23.84    5.50
 -26  19   3   11.66    3.09
 -26  19  -3   14.63    3.58
 -26  19   3   19.34    4.90
 -27  19   3   -0.91    2.45
 -27  19  -3   -1.10    2.46
 -27  19   3    1.28    2.68
 -28  19   3   44.27    5.43
 -28  19  -3   45.34    5.46
 -28  19   3   50.73    6.73
 -29  19   3   34.81    4.65
 -29  19  -3   33.98    4.61
 -29  19   3   39.48    5.85
 -30  19   3   87.66    6.63
 -30  19  -3   85.56    6.52
 -30  19   3   91.10    7.69
 -31  19   3  125.35    7.08
 -31  19  -3  121.43    7.06
 -31  19   3  122.13    8.13
  31  19   3  144.14    7.85
   0  21   3   -1.06    4.65
   0  21  -3    0.13    3.94
   0  21   3   -1.59    3.33
   1  21  -3  156.30   20.40
  -1  21   3  127.59   17.91
  -1  21  -3  156.98   20.28
   1  21   3  125.01   17.57
  -1  21   3  106.67   14.53
   1  21   3  118.25   15.47
  -2  21  -3  195.00   23.12
  -2  21   3  183.11   21.99
   2  21   3  158.57   19.67
   2  21  -3  194.46   22.67
   2  21   3  182.61   16.86
  -2  21   3  143.04   16.48
   2  21   3  181.64   19.35
   3  21  -3   37.95   10.35
   3  21   3   38.92    9.97
   3  21   3   45.12    8.91
  -3  21   3   38.70    8.82
   3  21   3   48.76   10.70
   4  21   3  281.85   26.10
   4  21  -3  314.05   28.81
   4  21   3  329.48   24.25
  -4  21   3  247.80   21.67
   4  21   3  351.38   27.68
   5  21   3  113.32   17.06
   5  21  -3  116.43   17.97
   5  21   3  115.50   15.14
  -5  21   3   92.55   13.26
   6  21  -3   82.62   15.43
   6  21   3   93.81   13.94
  -6  21   3   84.64   12.94
   7  21   3    4.94    4.78
  -7  21   3    5.46    3.96
  -8  21  -3  105.57   15.93
  -8  21   3   84.38   13.50
   8  21   3  100.10   15.88
  -9  21   3   48.85   10.90
   9  21   3   62.04   13.26
  -9  21  -3   54.31   11.68
 -10  21   3  130.82   17.74
 -10  21  -3  169.77   20.51
 -11  21  -3   23.64    4.78
 -11  21  -3   25.72    4.80
 -11  21  -3   30.00    9.38
 -12  21  -3  196.57   13.08
 -12  21   3  199.02   13.19
 -12  21  -3  203.14   12.33
 -13  21  -3   33.42    5.87
 -13  21   3   42.38    6.61
 -13  21  -3   29.48    5.55
 -14  21  -3  586.14   22.48
 -14  21   3  614.79   23.35
 -14  21  -3  583.47   20.60
 -15  21  -3   32.14    5.84
 -15  21   3   39.23    6.54
 -15  21  -3   29.69    5.43
 -16  21  -3  110.15    9.94
 -16  21   3   96.43    9.60
 -17  21  -3   20.66    4.67
 -17  21   3   22.47    5.01
 -18  21  -3   36.68    5.78
 -18  21   3   50.64    6.81
 -19  21  -3  103.94    9.28
 -19  21   3   93.16    8.96
 -20  21   3   21.40    4.81
 -20  21  -3   19.24    4.61
 -21  21   3  130.36   10.52
 -21  21  -3  120.24    9.92
 -22  21   3   91.70    8.83
 -22  21  -3   97.42    9.05
 -23  21   3   10.59    4.03
 -23  21  -3   11.78    3.99
 -24  21   3   27.14    4.96
 -24  21  -3   27.98    5.05
 -24  21   3   27.52    5.21
 -25  21   3   13.93    3.84
 -25  21  -3   16.15    3.86
 -25  21   3   12.22    4.06
 -26  21   3   49.50    5.89
 -26  21  -3   49.48    5.91
 -26  21   3   52.62    6.65
 -27  21   3   10.81    2.92
 -27  21  -3   20.09    3.79
 -27  21   3   14.95    3.99
 -28  21   3    3.70    1.99
 -28  21  -3    4.57    2.28
 -28  21   3    4.49    2.62
  28  21   3    4.99    2.79
 -29  21   3   26.87    3.78
 -29  21  -3   31.10    4.12
  29  21   3   29.32    4.33
 -30  21   3   29.16    3.58
 -30  21  -3   32.21    3.81
  30  21   3   35.35    4.30
   0  23   3   -2.12    4.78
   0  23  -3   -0.48    4.38
   0  23   3    0.40    3.37
   1  23  -3   32.15    9.73
  -1  23  -3   28.93    9.55
   1  23   3   17.53    6.86
  -1  23   3   22.61    8.51
  -1  23   3   19.56    6.75
   1  23   3   24.44    7.86
   2  23  -3   34.45   10.03
   2  23   3   29.08    8.89
  -2  23   3   39.57   11.08
  -2  23  -3   32.73   10.43
  -2  23   3   27.43    8.11
   2  23   3   47.00   10.71
   3  23  -3   67.17   14.21
   3  23   3   42.23   10.94
   3  23   3   58.85   12.07
  -3  23   3   36.50    9.30
   4  23   3   14.27    6.92
   4  23  -3   20.01    8.45
  -4  23   3   17.70    6.45
   5  23  -3  148.90   21.03
   5  23   3  142.31   19.80
  -5  23   3  141.76   17.11
   6  23   3   59.59   13.29
   6  23  -3   62.41   14.08
  -6  23  -3   60.78    6.56
  -6  23   3   50.84   10.78
   7  23  -3   93.51   17.44
   7  23   3   92.24   16.88
  -7  23  -3   96.57    8.30
  -7  23  -3   91.97   14.91
   7  23   3  110.76   16.02
  -8  23  -3  350.90   17.12
  -8  23   3  340.28   16.98
  -8  23  -3  337.70   15.20
   8  23   3  411.60   19.07
   8  23   3  386.61   30.23
  -9  23  -3   18.21    4.16
  -9  23   3   13.51    3.78
  -9  23  -3   18.04    3.86
   9  23   3   16.69    4.86
 -10  23  -3  137.28   11.05
 -10  23   3  145.83   11.49
 -10  23  -3  127.85    9.66
  10  23   3  157.65   12.35
 -11  23  -3  121.03   10.38
 -11  23   3  103.48    9.97
 -11  23  -3  110.89    9.02
  11  23   3  110.44   10.41
 -12  23  -3   57.22    7.57
 -12  23   3   43.06    6.89
  12  23   3   49.31    7.47
 -12  23  -3   55.86    6.70
 -13  23  -3  213.59   14.35
 -13  23   3  195.44   13.95
  13  23   3  197.85   13.77
 -13  23  -3  217.43   12.73
 -14  23  -3  396.01   19.18
 -14  23   3  368.91   18.93
 -14  23  -3  393.42   17.00
  14  23   3  369.91   18.50
 -15  23  -3  316.06   16.96
 -15  23   3  297.55   16.73
  15  23   3  292.51   16.29
 -16  23  -3   26.96    5.52
 -16  23   3   26.36    5.65
  16  23   3   29.51    5.98
 -17  23  -3  116.90   10.31
 -17  23   3  119.12   10.45
  17  23   3  121.19   10.52
 -18  23  -3   26.73    5.11
 -18  23   3   28.66    5.42
  18  23   3   26.89    5.59
 -19  23   3  120.73   10.06
 -19  23  -3  114.68    9.79
 -20  23   3  115.38    9.77
 -20  23  -3  112.57    9.63
 -21  23   3  274.03   14.60
 -21  23  -3  272.65   14.54
  21  23   3  303.08   15.46
 -22  23   3  319.09   15.30
 -22  23  -3  332.41   15.46
  22  23   3  358.49   16.69
 -23  23   3  101.44    8.53
 -23  23  -3  107.13    8.79
  23  23   3  121.19    9.67
 -24  23   3  116.96    8.87
 -24  23  -3  109.33    8.56
  24  23   3  122.70    9.70
 -25  23   3   32.52    4.88
 -25  23  -3   24.38    4.31
 -26  23   3   82.08    6.93
 -26  23  -3   76.70    6.71
  26  23   3   90.81    7.67
 -27  23   3   10.99    2.72
 -27  23  -3    7.64    2.40
  27  23   3   12.17    3.40
 -28  23  -3   30.45    3.81
 -28  23   3   29.93    3.70
  28  23   3   32.69    4.25
 -29  23   3   18.59    2.72
 -29  23  -3   13.26    2.40
  29  23   3   20.84    3.16
   0  25  -3    0.76    2.31
   1  25  -3  192.05   11.65
  -1  25  -3  188.79   11.65
   2  25  -3  192.98   12.02
  -2  25  -3  181.90   11.33
   3  25  -3  189.93   12.13
  -3  25  -3  194.85   11.53
   4  25  -3  108.92    9.46
  -4  25  -3  111.57    8.88
   5  25  -3  292.71   14.96
  -5  25  -3  289.43   13.81
  -6  25  -3   23.10    4.57
   6  25  -3   16.56    4.28
  -7  25  -3  145.02   11.10
  -7  25   3  114.35    9.85
  -7  25  -3  147.04   10.24
  -8  25  -3    1.60    2.51
  -8  25   3    2.52    2.27
  -8  25  -3    2.99    2.59
   8  25   3    5.94    3.69
  -9  25  -3   19.00    4.75
  -9  25   3   17.79    4.30
  -9  25  -3   21.11    4.11
   9  25   3   20.78    4.88
 -10  25  -3    6.88    3.09
 -10  25   3   10.67    3.34
 -10  25  -3    5.60    2.42
  10  25   3   12.07    4.03
 -11  25  -3   31.46    5.71
 -11  25   3   25.31    5.35
  11  25   3   24.80    5.35
 -11  25  -3   23.92    4.45
 -12  25  -3   66.09    8.26
 -12  25   3   67.50    8.50
  12  25   3   71.99    8.72
 -12  25  -3   59.14    6.59
 -13  25  -3  144.52   12.06
 -13  25   3  178.67   13.17
  13  25   3  195.20   13.84
 -13  25  -3  140.73   10.15
 -14  25  -3  226.51   14.49
 -14  25   3  218.53   14.11
  14  25   3  248.59   15.48
 -14  25  -3  211.85   12.37
 -15  25  -3  329.21   17.28
 -15  25   3  326.69   16.98
  15  25   3  348.01   18.02
 -16  25  -3   17.11    4.41
 -16  25   3   14.08    4.18
  16  25   3   14.65    4.95
 -17  25  -3   38.98    5.94
 -17  25   3   39.00    6.13
  17  25   3   39.18    6.48
 -18  25  -3  135.97   10.53
 -18  25   3  138.00   10.68
  18  25   3  160.12   11.69
 -19  25   3   99.93    8.99
 -19  25  -3  108.12    9.30
  19  25   3  116.50   10.00
 -20  25   3   34.29    5.48
 -20  25  -3   36.01    5.42
  20  25   3   38.96    6.34
 -21  25   3  203.65   12.03
 -21  25  -3  192.88   11.60
  21  25   3  230.24   13.19
 -22  25  -3   15.94    3.65
 -22  25   3   14.42    3.61
  22  25   3   20.43    4.97
 -23  25   3   41.21    5.11
 -23  25  -3   35.42    4.86
  23  25   3   49.29    6.26
 -24  25   3   47.79    5.32
 -24  25  -3   50.50    5.48
  24  25   3   62.90    6.73
 -25  25   3    4.66    2.12
 -25  25  -3    8.12    2.57
  25  25   3   12.95    3.62
 -26  25   3   90.71    6.32
 -26  25  -3   93.43    6.55
 -27  25   3    9.28    2.10
 -27  25  -3   12.79    2.54
  27  25   3   15.74    3.10
   0  27  -3    1.12    2.71
  -1  27  -3  261.58   13.99
   1  27  -3  268.37   13.98
   2  27  -3  418.42   17.60
  -2  27  -3  404.82   17.02
  -3  27  -3  229.38   12.75
   3  27  -3  223.49   13.14
   4  27  -3  191.43   12.09
  -4  27  -3  201.93   11.82
  -5  27  -3   99.72    8.42
   5  27  -3   91.48    8.62
  -6  27  -3   36.26    5.64
  -6  27  -3   31.63    5.28
   6  27  -3   33.04    5.52
  -7  27  -3   24.58    4.85
  -7  27   3   20.54    4.52
  -7  27  -3   24.73    4.74
   7  27  -3   22.46    4.37
  -8  27  -3   37.56    6.04
  -8  27   3   39.22    5.93
   8  27  -3   32.31    5.23
  -8  27  -3   42.28    5.60
  -9  27  -3  128.76   10.78
  -9  27   3  127.79   10.45
  -9  27  -3  121.21    8.94
   9  27  -3  116.98    9.10
 -10  27  -3   35.16    5.96
 -10  27   3   33.02    5.62
 -10  27  -3   33.18    5.11
  10  27  -3   26.26    4.84
 -11  27  -3   70.63    8.27
 -11  27   3   72.74    8.06
 -11  27  -3   66.20    6.63
  11  27  -3   54.29    6.36
 -12  27  -3   73.97    8.36
 -12  27   3   64.59    7.72
 -12  27  -3   62.08    6.61
  12  27  -3   47.58    5.83
 -13  27  -3   38.10    6.22
 -13  27   3   35.43    5.85
  13  27   3   45.54    7.14
 -13  27  -3   34.81    4.93
  13  27  -3   27.09    4.46
 -14  27  -3  132.70   10.82
 -14  27   3  126.57   10.53
  14  27   3  149.21   11.88
 -15  27  -3  118.88   10.18
 -15  27   3   96.20    9.06
  15  27   3  115.44   10.35
 -16  27  -3   36.98    5.60
 -16  27   3   36.77    5.61
  16  27   3   39.96    6.45
 -17  27  -3   70.27    7.49
 -17  27   3   55.78    6.61
  17  27   3   69.11    7.96
 -18  27  -3   35.38    5.21
 -18  27   3   31.81    4.88
  18  27   3   44.19    6.45
 -19  27   3    2.59    2.06
 -19  27  -3    3.53    2.29
  19  27   3    2.84    3.02
 -20  27   3   20.95    3.83
 -20  27  -3   17.96    3.56
  20  27   3   24.94    5.06
 -21  27   3   16.41    3.31
 -21  27  -3   20.48    3.70
  21  27   3   22.27    4.70
 -22  27   3   23.61    3.70
 -22  27  -3   28.90    4.11
 -23  27   3   20.44    3.30
 -23  27  -3   21.69    3.43
  23  27   3   31.11    4.67
 -24  27   3   44.18    4.41
 -24  27  -3   41.65    4.38
 -25  27   3   60.10    4.78
 -25  27  -3   62.14    5.02
 -26  27   3   12.95    2.14
 -26  27  -3   14.02    2.33
   0  29  -3   -0.76    2.76
  -1  29  -3   35.96    5.85
   1  29  -3   34.26    5.79
  -2  29  -3  483.50   18.63
   2  29  -3  489.53   18.90
  -3  29  -3  138.46    9.93
   3  29  -3  146.08   10.54
  -4  29  -3  353.32   15.41
   4  29  -3  352.98   15.96
  -5  29  -3  181.28   11.86
  -5  29  -3  188.55   11.28
   5  29  -3  184.98   11.74
  -6  29  -3    6.28    3.34
  -6  29   3   11.47    3.53
   6  29  -3    6.04    3.22
  -6  29  -3    7.93    3.43
  -7  29  -3  214.15   12.99
  -7  29   3  181.96   11.67
   7  29  -3  195.85   11.53
  -7  29  -3  210.49   11.54
  -8  29  -3   19.31    4.66
  -8  29   3   12.98    3.77
  -8  29  -3   24.16    4.42
   8  29  -3   15.03    3.95
  -9  29  -3   56.55    7.03
  -9  29   3   45.97    6.12
   9  29  -3   47.77    5.86
  -9  29  -3   54.88    6.04
 -10  29  -3   38.25    6.09
 -10  29   3   37.55    5.78
 -10  29  -3   33.52    4.93
  10  29  -3   30.35    4.93
 -11  29  -3    9.02    3.60
 -11  29   3   14.56    3.84
  11  29  -3    5.00    2.79
 -11  29  -3    6.88    3.01
 -12  29  -3   34.15    5.61
 -12  29   3   30.59    5.21
 -12  29  -3   31.83    4.74
  12  29  -3   26.40    4.32
 -13  29  -3    5.97    3.13
 -13  29   3    6.78    3.24
 -14  29  -3    7.64    3.18
 -14  29   3    5.55    2.63
 -15  29  -3   86.48    8.11
 -15  29   3   79.10    7.57
 -16  29  -3   48.36    6.00
 -16  29   3   50.91    6.00
 -17  29  -3   16.52    3.57
 -17  29   3   15.53    3.47
 -18  29   3   91.95    7.26
 -18  29  -3  103.87    7.90
 -19  29   3   52.46    5.35
 -19  29  -3   53.13    5.58
 -20  29  -3   73.75    6.19
 -20  29   3   69.00    5.82
 -21  29   3   81.24    6.02
 -21  29  -3   81.62    6.20
 -22  29   3   18.85    2.87
 -22  29  -3   22.65    3.16
 -23  29   3   34.62    3.55
 -23  29  -3   42.06    4.04
 -24  29   3    7.16    1.64
 -24  29  -3    6.41    1.65
   0  31  -3    1.87    3.27
  -1  31  -3  162.26   10.58
   1  31  -3  160.15   10.74
  -2  31  -3   62.97    7.08
   2  31  -3   54.19    6.43
  -3  31  -3   42.20    5.81
   3  31  -3   43.64    5.79
  -4  31  -3   32.73    5.09
  -4  31   3   31.65    4.91
  -4  31  -3   42.93    5.61
   4  31  -3   41.15    5.54
  -5  31  -3   36.01    5.37
  -5  31   3   28.24    4.70
   5  31  -3   39.10    5.39
  -5  31  -3   42.99    5.58
  -6  31  -3   34.48    5.42
  -6  31   3   32.67    4.89
   6  31  -3   37.02    5.22
  -6  31  -3   38.81    5.40
  -7  31  -3   61.12    6.83
  -7  31   3   45.29    5.76
   7  31  -3   51.01    5.91
  -7  31  -3   56.27    6.12
  -8  31  -3   45.85    6.03
  -8  31   3   47.01    5.78
  -8  31  -3   44.80    5.51
   8  31  -3   40.02    5.07
  -9  31  -3   11.83    3.57
  -9  31   3    6.61    2.83
   9  31  -3    9.03    2.90
  -9  31  -3   12.54    3.54
 -10  31  -3    9.48    3.44
 -10  31   3   14.94    3.59
  10  31  -3    9.45    3.24
 -10  31  -3   10.39    3.35
 -11  31  -3  113.01    9.00
 -11  31   3   79.68    7.48
 -11  31  -3  109.40    7.71
  11  31  -3   90.33    7.01
 -12  31  -3   80.77    7.61
 -12  31   3   68.16    6.61
 -13  31  -3    8.72    3.16
 -13  31   3    4.00    2.37
 -14  31  -3  181.07   10.79
 -14  31   3  164.94    9.89
 -15  31  -3   95.46    7.76
 -15  31   3   97.23    7.60
 -16  31  -3  128.82    8.54
 -16  31   3  127.20    8.12
 -17  31   3   19.64    3.43
 -17  31  -3   13.47    3.11
 -18  31  -3  123.98    7.61
 -18  31   3  116.88    7.13
 -19  31   3  137.95    7.40
 -19  31  -3  155.24    8.12
 -20  31   3   37.38    3.78
 -20  31  -3   41.57    4.12
 -21  31   3  117.72    6.11
 -21  31  -3  126.63    6.61
 -22  31   3    6.84    1.52
 -22  31  -3    6.21    1.65
   0  33  -3   -0.51    2.44
  -1  33  -3   48.40    5.91
   1  33  -3   47.76    5.76
  -2  33  -3   75.20    7.13
   2  33  -3   84.32    7.35
  -2  33  -3   84.73    7.23
  -3  33  -3   10.39    3.68
  -3  33   3    4.79    2.51
  -3  33  -3   12.66    3.72
   3  33  -3    7.73    3.02
  -4  33  -3  100.72    8.30
  -4  33   3   99.18    7.84
   4  33  -3  107.48    8.03
  -4  33  -3  105.33    7.91
  -5  33  -3   37.74    5.24
  -5  33   3   31.15    4.58
   5  33  -3   37.16    5.08
  -5  33  -3   42.97    5.31
  -6  33  -3   44.99    5.36
  -6  33   3   32.67    4.61
  -6  33  -3   49.74    5.62
   6  33  -3   46.97    5.17
  -7  33  -3   22.68    4.08
  -7  33   3   27.25    4.25
   7  33  -3   20.84    3.82
  -7  33  -3   24.21    4.17
  -8  33  -3   54.29    5.96
  -8  33   3   40.36    4.99
   8  33  -3   44.61    4.88
  -8  33  -3   48.09    5.30
  -9  33  -3   11.25    3.18
  -9  33   3    8.42    2.66
   9  33  -3    9.15    2.57
  -9  33  -3   10.89    2.93
 -10  33  -3   67.69    6.38
 -10  33   3   64.43    5.96
  10  33  -3   59.74    5.26
 -11  33  -3   78.40    6.66
 -11  33   3   66.82    6.05
 -12  33  -3   36.76    4.66
 -12  33   3   36.51    4.49
 -13  33   3   11.80    2.74
 -13  33  -3   23.02    3.86
 -14  33  -3    5.93    2.45
 -14  33   3    4.15    1.98
 -15  33  -3  187.14    9.06
 -15  33   3  169.58    8.35
 -16  33  -3  145.76    7.69
 -16  33   3  129.99    6.97
 -17  33  -3   68.36    5.16
 -17  33   3   69.88    5.02
 -18  33  -3  279.62    9.53
 -18  33   3  249.70    8.64
 -19  33   3   69.24    4.43
 -19  33  -3   77.27    4.86
   0  35  -3   12.30    4.55
   0  35   3   19.26    5.63
   0  35  -3    9.08    3.72
  -1  35  -3  291.00   12.84
  -1  35   3  271.86   12.15
   1  35  -3  304.78   12.04
  -1  35  -3  316.55   12.30
  -2  35  -3  130.30    8.85
  -2  35   3  125.83    8.28
  -2  35  -3  135.79    8.28
   2  35  -3  131.48    8.07
  -3  35  -3  102.24    7.69
  -3  35   3   96.22    7.33
   3  35  -3   97.29    6.75
  -3  35  -3  112.82    7.69
  -4  35  -3   48.97    5.46
  -4  35   3   53.06    5.64
   4  35  -3   42.03    4.61
  -4  35  -3   56.80    5.39
  -5  35  -3  134.11    8.41
  -5  35   3  123.10    7.94
   5  35  -3  123.32    7.27
  -5  35  -3  137.69    8.03
  -6  35  -3   16.46    3.27
  -6  35   3    9.44    2.68
  -6  35  -3   17.98    3.47
   6  35  -3    9.34    2.41
  -7  35  -3   11.68    2.99
  -7  35   3   11.18    2.80
   7  35  -3   12.81    2.66
  -7  35  -3   14.10    2.91
  -8  35   3   24.56    3.72
  -8  35  -3   32.66    4.27
   8  35  -3   26.01    3.25
  -9  35  -3   17.60    3.25
  -9  35   3   17.06    3.04
 -10  35  -3    6.87    2.17
 -10  35   3    7.84    2.18
 -11  35  -3   14.18    2.75
 -11  35   3   14.55    2.63
 -12  35  -3   16.72    2.84
 -12  35   3   17.73    2.85
 -13  35  -3    7.20    1.91
 -13  35   3   10.92    2.15
 -14  35   3    7.30    1.80
 -14  35  -3   10.77    2.13
 -15  35   3  111.85    5.64
 -15  35  -3  111.57    5.84
 -16  35  -3    8.39    1.80
 -16  35   3    7.34    1.68
   0  37  -3   27.36    4.33
   0  37  -3   20.97    4.35
  -1  37  -3  793.05   18.73
  -1  37   3  737.26   17.79
   1  37   3  731.43   17.84
  -1  37  -3  753.82   16.22
   1  37  -3  724.27   15.61
  -2  37  -3   58.23    5.76
  -2  37   3   63.98    5.58
  -2  37  -3   59.81    4.95
   2  37  -3   43.81    4.39
  -3  37  -3   56.97    5.23
  -3  37   3   57.86    5.15
   3  37  -3   53.89    5.09
   3  37   3   55.95    5.25
   3  37  -3   45.87    4.02
  -3  37  -3   56.97    4.83
  -4  37  -3    1.34    1.86
   4  37  -3   -0.77    1.78
   4  37  -3   -2.27    1.88
  -5  37  -3   67.56    5.39
  -5  37   3   71.19    5.51
   5  37  -3   58.89    4.25
  -6  37  -3   69.73    5.46
  -6  37   3   68.35    5.21
   6  37  -3   57.40    4.07
  -7  37   3   39.39    4.02
  -7  37  -3   33.52    3.77
  -8  37  -3   44.95    4.18
  -8  37   3   47.12    4.15
  -9  37  -3   13.86    2.45
  -9  37   3   11.62    2.26
 -10  37  -3    9.11    1.98
 -10  37   3   10.23    2.02
 -11  37  -3   16.74    2.53
 -11  37   3   20.91    2.61
 -12  37  -3    3.58    1.37
 -12  37   3    3.22    1.23
   0  39  -3   57.74    4.91
   0  39   3   29.85    3.79
  -1  39   3  163.13    7.17
   1  39  -3  179.29    7.65
   1  39   3  164.13    7.10
  -2  39  -3   60.42    4.46
  -2  39   3   71.74    4.86
   2  39   3   76.24    4.89
   3  39  -3   12.73    2.46
   3  39   3   19.42    2.78
  -3  39  -3   20.49    2.95
  -3  39   3   18.16    2.72
   4  39  -3   41.63    3.67
   4  39   3   36.69    3.44
  -4  39  -3   43.18    3.70
  -4  39   3   32.70    3.28
   5  39  -3   37.28    3.48
   5  39   3   37.15    3.23
  -5  39  -3   32.42    3.18
  -5  39   3   41.93    3.46
   0   0   4 9999.00   72.40
   1   0   4    7.24    3.25
   2   0   4  207.94   11.07
  -2   0   4  204.51   11.03
   2   0   4  202.12   11.09
   3   0   4    1.43    1.76
  -3   0   4    0.94    1.97
   3   0   4    1.13    1.87
  -4   0   4  127.04   16.02
   4   0   4  108.05    8.32
  -4   0   4  102.39    8.03
   4   0   4  118.13    9.59
  -5   0   4    1.22    4.42
   5   0   4    0.62    1.76
  -5   0   4    0.39    1.64
   5   0   4    2.19    2.50
  -6   0   4  606.61   38.92
   6   0   4  627.96   19.88
  -6   0   4  593.28   19.23
   6   0   4  612.04   22.60
  -7   0   4   -0.37    4.93
   7   0   4    1.18    1.86
  -7   0   4    0.17    1.66
  -8   0   4  168.83   23.01
   8   0   4  204.67   11.37
  -8   0   4  184.61   10.75
  -9   0   4    0.27    5.35
  -9   0   4    1.18    1.52
   9   0   4    1.25    1.80
  10   0   4  273.13   13.12
 -10   0   4  252.28   12.59
 -11   0   4    1.60    1.65
 -11   0   4   -1.25    7.12
 -12   0   4  346.80   45.72
 -13   0   4   -0.84    9.66
 -20   0  -4    5.79   13.63
 -21   0   4    6.65   11.07
 -21   0  -4   -4.73   10.87
 -22   0   4   12.19    2.94
 -22   0  -4   14.41    3.08
 -23   0   4    0.35    1.89
 -23   0  -4    0.75    1.76
 -24   0   4   -0.72    2.07
 -24   0  -4    2.65    2.10
 -25   0   4    1.81    2.10
 -25   0  -4    0.68    1.85
 -26   0   4   50.16    6.06
 -26   0  -4   44.70    5.43
 -27   0   4    2.61    2.70
 -27   0  -4    2.50    2.31
  29   0   4    3.53    2.53
  30   0   4   31.89    4.64
  30   0  -4   35.98    5.33
 -30   0   4   45.35    8.14
  31   0   4    2.28    2.36
  31   0  -4    3.06    2.93
 -31   0   4    4.03    4.23
  32   0   4    4.33    2.17
  32   0  -4    7.81    3.01
 -32   0   4    6.28    4.25
  33   0   4    0.75    1.77
  33   0  -4   -1.56    2.31
 -33   0   4    3.95    4.36
  34   0   4  105.96    7.27
  34   0  -4  145.38    9.53
  35   0   4    3.11    2.05
  35   0  -4    1.17    2.35
 -35   0   4    3.31    4.20
   0   2   4 6689.42   66.23
  -1  -2   4  460.04   27.37
  -1   2   4  420.06   16.44
   1   2   4  431.14   17.54
  -2  -2   4 1199.98   44.25
   2   2   4 1239.93   27.72
  -2   2   4 1111.70   40.49
  -2   2   4 1153.69   26.04
   2  -2   4 1090.90   21.94
   2   2   4 1173.56   30.13
   3   2   4  395.44   16.01
  -3   2   4  321.96   22.95
  -3   2   4  365.72   14.74
  -3  -2   4  378.11   26.37
   3  -2   4  351.65   13.00
   3   2   4  417.15   19.64
  -4   2   4   19.44    3.75
  -4   2   4   17.38    7.17
   4   2   4   18.22    3.86
  -4  -2   4   18.65    7.18
   4   2   4   16.42    4.47
   4  -2   4   19.33    3.32
  -5  -2   4  273.19   25.81
  -5   2   4  226.72   21.18
   5  -2   4  225.62   11.85
  -5  -2   4  220.19   12.04
   5   2   4  271.73   13.68
  -5   2   4  236.85   12.16
   5  -2   4  255.33   12.31
   5   2   4  245.89   15.70
  -6   2   4  227.25   22.61
  -6  -2   4  270.87   27.04
  -6   2   4  234.35   12.02
   6   2   4  269.06   13.53
   6  -2   4  222.74   11.70
  -6  -2   4  225.14   12.10
   6  -2   4  254.42   12.87
   7  -2   4  206.23   11.31
  -7  -2   4  242.42   26.52
  -7   2   4  215.80   11.57
  -7  -2   4  212.82   11.82
  -7   2   4  211.76   22.51
   7   2   4  244.84   13.00
   7  -2   4  241.25   13.01
  -8  -2   4  155.95   10.20
  -8  -2   4  169.14   23.34
  -8   2   4  170.12   10.50
   8  -2   4  162.78   10.00
  -8   2   4  144.71   19.63
  -9  -2   4  244.84   30.01
   9  -2   4  254.81   12.50
  -9  -2   4  250.10   12.87
  -9   2   4  219.97   26.07
  10  -2   4  236.80   11.95
 -10  -2   4  232.30   12.22
 -10   2   4  203.65   26.77
 -10  -2   4  232.75   31.41
 -11  -2   4  183.03   10.70
 -11  -2   4  179.47   29.59
  11  -2   4  196.32   10.75
 -11   2   4  168.17   27.01
 -12  -2   4  252.77   38.62
 -12   2   4  211.26   32.55
 -13   2   4   85.21   23.58
 -13  -2   4   89.39   26.02
 -20   2   4   43.83   19.91
 -20   2  -4   83.66   26.35
 -21  -2   4  199.02   37.35
 -21   2   4  155.76   33.42
 -21  -2  -4  475.38   62.10
 -21   2  -4  425.18   55.05
 -22  -2   4    2.04    2.07
 -22  -2  -4    5.71    2.22
 -22   2   4    4.16    2.11
 -22   2  -4    4.34    2.06
 -23  -2  -4   31.72    4.47
 -23  -2   4   31.13    4.62
 -23   2   4   33.47    4.68
 -23   2  -4   34.01    4.50
 -24  -2   4   29.25    4.77
 -24  -2  -4   18.95    3.73
 -24   2   4   29.91    4.70
 -24   2  -4   20.37    3.68
 -25  -2   4   23.28    4.31
 -25  -2  -4   23.43    4.10
 -25   2   4   22.27    4.21
 -25   2  -4   24.15    3.99
 -26   2   4   70.44    7.12
 -26   2  -4   66.70    6.44
 -27   2   4    4.45    2.54
 -27   2  -4    5.30    2.48
  28   2   4   36.80    5.23
  28   2  -4   39.08    5.89
 -28   2   4   41.06    5.61
 -28   2  -4   34.53    4.77
  29   2   4   23.69    4.21
  29   2  -4   26.40    4.89
 -29   2  -4   21.02    3.82
  30   2   4   13.21    3.54
  30   2  -4    9.10    3.50
 -30   2   4   20.20    5.86
 -30  -2   4   20.93    5.76
  31   2   4   28.38    4.50
  31   2  -4   29.86    5.09
  31  -2   4   29.92    4.41
  31  -2  -4   31.56    5.05
 -31  -2   4   51.28    8.42
 -31   2   4   48.01    8.27
  32   2   4    7.18    2.56
  32   2  -4    7.39    3.08
  32  -2   4    8.95    2.74
  32  -2  -4    7.72    3.15
 -32  -2   4   12.14    5.04
 -32   2   4   14.39    5.71
  33   2   4   35.26    4.56
  33   2  -4   46.49    5.86
  33  -2   4   38.03    4.70
  33  -2  -4   48.98    5.82
 -33  -2   4   74.73    9.25
 -33   2   4   81.72   10.77
  34  -2   4   49.65    5.04
  34  -2  -4   59.80    6.33
  34   2   4   51.05    5.24
  34   2  -4   57.50    6.32
  35  -2  -4   48.80    5.50
  35   2   4   37.62    4.28
  35   2  -4   45.56    5.40
  35  -2   4   34.61    4.10
   0   4   4 1692.09   37.53
   0   4   4 1902.87   28.93
   1   4   4  169.24    8.67
  -1  -4   4  201.91   18.49
  -1   4   4  178.57   16.99
   1   4  -4  160.65    7.40
  -1   4   4  179.83   12.12
   1   4   4  211.32    9.33
  -1   4   4  208.93   10.15
   1   4   4  196.23   13.61
  -2   4   4  529.96   27.69
  -2  -4   4  608.95   31.70
  -2   4   4  544.61   19.96
  -2   4   4  631.04   18.06
   2   4   4  651.30   26.75
  -3  -4   4   27.40    7.79
  -3   4   4   21.00    6.16
   3   4   4   25.47    6.27
  -3   4   4   30.54    4.31
  -4  -4   4  101.07   14.55
  -4   4   4   84.03   11.62
   4  -4   4   91.56    5.91
  -4   4   4  112.12    8.22
   4   4   4  108.92   11.75
  -5  -4   4   56.90   12.27
  -5   4   4   38.82    8.88
  -5   4   4   51.13    5.81
   5  -4   4   45.66    4.39
   5   4   4   44.76    7.71
  -6  -4   4   16.26    8.12
  -6   4   4   16.34    6.49
  -6   4   4   14.53    3.56
   6  -4   4   13.33    2.51
  -7   4   4   67.04   12.58
  -7  -4   4   91.76   16.73
  -7   4   4   81.90    7.72
   7  -4   4   85.49    6.62
  -8  -4   4   30.88   10.77
  -8   4   4   25.46    9.13
  -8   4   4   25.19    4.71
   8  -4   4   33.89    4.54
  -9  -4   4  160.02   23.65
   9  -4   4  145.16    9.86
  -9   4   4  137.27   19.15
  -9   4   4  157.63   11.22
   9  -4   4  174.06   10.55
 -10   4   4  117.77   18.98
  10  -4   4  133.39    9.23
 -10  -4   4  125.73    9.53
 -10  -4   4  139.53   23.61
 -11   4   4  354.56   35.46
 -11  -4   4  411.17   41.53
 -11  -4   4  388.97   16.32
  11  -4   4  409.51   15.85
 -12   4   4  112.44   22.02
 -12  -4   4  136.48   26.23
 -13  -4   4  577.77   57.31
 -13   4   4  427.35   44.98
 -14  -4   4   89.86   24.87
 -14   4   4   62.16   19.45
 -15  -4   4  405.23   54.87
 -15   4   4  287.88   42.01
 -16   4   4  300.00   44.83
 -17   4   4 1505.88  101.66
 -18   4   4  124.78   30.87
 -19   4   4  785.78   72.95
 -19  -4   4 1140.35   89.84
 -20  -4   4  277.68   44.21
 -20   4   4  195.96   36.22
 -20   4  -4  352.30   43.59
 -21   4   4   42.88   17.54
 -22   4   4   27.12    4.29
 -22   4  -4   27.50    4.01
 -22  -4  -4   27.58    4.15
 -23   4   4  209.55   11.42
 -23   4  -4  203.38   10.65
 -24   4   4   67.70    6.88
 -24   4  -4   79.47    6.92
  25   4   4   57.95    6.62
  25   4  -4   61.57    7.32
 -25   4   4   65.21    6.74
 -25   4  -4   55.98    5.98
  26   4   4   52.09    6.29
  26   4  -4   73.88    7.80
 -26   4   4   58.05    6.36
 -26   4  -4   57.60    6.10
 -27   4   4   18.33    4.03
  27   4   4   19.05    4.21
  27   4  -4   23.58    4.83
 -27   4  -4   21.80    4.00
 -28   4   4    9.05    3.08
 -28   4  -4    7.90    2.62
  28   4   4    8.17    3.03
  28   4  -4   13.38    4.20
 -29   4   4    6.50    2.88
 -29   4  -4    8.73    2.83
  29   4   4    6.85    2.94
  29   4  -4    9.14    3.71
 -30   4   4    9.90    3.22
 -30   4  -4   10.85    2.92
  30   4   4    7.78    2.95
  30   4  -4   14.28    4.08
 -30   4   4   10.81    4.93
  31   4   4    4.65    2.58
  31   4  -4    5.57    2.75
 -31   4   4    7.20    4.70
  32   4  -4   20.66    4.36
  32  -4   4   14.75    3.15
  32  -4  -4   19.63    3.89
  32   4   4   14.39    3.41
  33  -4   4    2.08    1.70
  33  -4  -4    4.60    2.37
  33   4   4    3.03    2.13
  33   4  -4    1.11    2.11
 -33   4   4    8.64    4.71
  34  -4   4   -0.46    1.90
  34  -4  -4   -0.81    2.35
  34   4   4   -0.39    1.99
  34   4  -4   -1.70    2.54
 -34   4   4    2.70    4.64
  35  -4  -4   16.36    3.41
  35   4  -4   17.18    3.51
   0   6  -4 1573.32   29.17
   0   6   4 1736.13   34.30
   0   6   4 1912.25   44.17
   0   6   4 2075.16   33.01
   1   6  -4  347.23   15.37
   1   6   4  428.80   19.21
  -1   6   4  379.09   14.75
  -1   6   4  432.33   20.50
   1   6   4  488.90   15.44
  -1   6   4  484.72   16.43
   1   6   4  485.82   24.40
  -2   6   4 1242.92   42.93
  -2  -6   4 1471.69   48.33
  -2   6   4 1404.70   35.17
   2   6   4 1647.95   27.09
  -2   6   4 1607.01   30.46
   2   6   4 1812.36   50.21
  -3  -6   4  966.24   40.17
  -3   6   4  832.75   33.46
  -3   6   4  940.10   27.90
   3   6   4 1118.77   21.18
  -3   6   4 1071.53   25.73
   3   6   4 1128.87   39.56
  -4  -6   4  318.50   24.26
   4   6   4  362.10   11.41
  -4   6   4  338.69   14.89
   4   6   4  326.06   21.36
  -5   6   4   74.10   11.00
  -5  -6   4   88.52   14.40
  -5   6   4  110.23    8.86
   5   6   4  102.54    5.28
  -6   6   4   17.22    6.27
  -6  -6   4   26.79    9.46
  -6   6   4   21.95    4.37
  -7   6   4   20.77    7.30
  -7  -6   4   32.37   10.47
  -7   6   4   27.75    5.02
  -8  -6   4   30.10   10.04
  -8   6   4   13.92    6.93
  -8   6   4   24.12    4.84
  -9   6   4   69.84   13.28
  -9  -6   4   84.97   16.58
  -9   6   4   88.18    8.91
 -10   6   4   49.86   12.01
 -10  -6   4   56.17   14.73
 -10   6   4   51.04    7.10
 -11  -6   4  152.19   23.71
 -11   6   4  122.27   20.05
 -11   6   4  146.35   11.78
 -12   6   4  195.20   25.94
 -12  -6   4  248.45   32.63
 -12   6   4  190.36   13.82
 -13   6   4  187.66   27.10
 -13  -6   4  208.35   31.46
 -14   6   4  830.26   60.09
 -14  -6   4 1012.39   70.72
 -15   6   4   65.16   18.51
 -15  -6   4   71.78   21.86
 -16  -6   4  868.69   70.98
 -16   6   4  696.07   61.34
 -17   6   4  968.20   73.86
 -17  -6   4 1251.36   86.50
 -18   6   4   83.11   24.40
 -18  -6   4  180.42   33.42
 -19   6   4  465.33   53.20
 -19   6  -4  475.31   42.87
 -20   6   4  271.03   40.51
 -20  -6   4  293.03   42.34
 -20   6  -4  267.05   33.30
 -21   6   4   90.23    7.44
 -21   6  -4   81.01    6.66
  21   6   4   75.73    6.76
  21   6  -4   92.99    8.09
 -22   6   4   97.73    7.99
 -22   6  -4   95.16    7.32
  22   6   4   84.40    7.39
  22   6  -4  106.88    8.92
 -23   6   4  140.32    9.53
 -23   6  -4  135.67    8.94
  23   6   4  119.11    9.04
  23   6  -4  154.37   10.92
 -24   6   4   25.05    4.50
 -24   6  -4   27.38    4.38
  24   6  -4   28.33    5.10
  24   6   4   20.37    4.08
 -25   6   4   81.76    7.67
 -25   6  -4   81.42    7.05
  25   6   4   78.15    7.71
  25   6  -4  100.10    9.23
 -26   6   4   12.88    3.63
 -26   6  -4   16.59    3.47
  26   6   4   14.23    3.82
  26   6  -4   19.30    4.73
 -27   6   4   10.25    3.23
 -27   6  -4    4.90    2.48
  27   6   4    6.89    3.07
  27   6  -4    7.18    3.43
  28   6   4   43.02    5.98
  28   6  -4   51.63    7.04
 -28   6   4   43.71    5.91
 -28   6  -4   42.54    5.33
  29   6   4   53.24    6.50
  29   6  -4   48.83    6.81
 -29   6   4   55.37    6.37
 -29   6  -4   38.79    5.04
  30   6   4   15.60    3.87
  30   6  -4   26.47    5.20
 -30   6   4   18.79    3.97
 -30   6  -4   22.12    4.01
 -30   6   4   27.83    7.00
 -31   6   4    5.29    2.57
 -31   6  -4    6.30    2.40
  31   6   4    4.45    2.49
  31   6  -4    8.93    3.27
 -31   6   4   10.64    5.21
  32   6   4    7.91    2.65
  32   6  -4    5.64    2.93
  33  -6   4   62.79    5.62
  33  -6  -4   82.85    7.12
  33   6   4   59.51    5.88
  33   6  -4   76.90    7.37
  34  -6   4   49.27    4.87
  34  -6  -4   59.65    6.00
  34   6   4   40.21    4.60
  34   6  -4   54.01    5.86
 -35   6   4  101.57   10.91
   0   8   4 2203.87   53.03
   0   8   4 2197.79   37.07
   1   8   4  214.11   16.11
   1   8  -4  182.57   13.68
  -1   8  -4  189.06   11.89
  -1   8   4  197.80   13.58
  -1   8   4  227.05   12.42
  -1   8   4  234.14   16.77
   1   8   4  277.36   20.93
   1   8   4  238.02   12.03
  -2  -8   4 1257.91   44.09
  -2   8   4 1083.95   39.86
   2   8   4 1520.77   49.69
  -2   8   4 1251.20   36.17
  -2   8   4 1352.37   30.48
   2   8   4 1383.21   27.82
  -3  -8   4  519.41   28.30
  -3   8   4  452.80   24.42
  -3   8   4  530.90   22.54
  -3   8   4  581.38   20.39
   3   8   4  608.00   17.77
   3   8   4  605.11   31.06
  -4  -8   4  101.47   13.08
  -4   8   4   83.12   10.71
  -4   8   4  125.98    9.80
   4   8   4  141.07    8.23
   4   8   4  113.92   13.65
  -5  -8   4    3.66    4.78
  -5   8   4    3.02    2.63
   5   8   4    7.97    2.05
  -5   8   4    5.69    2.99
  -6  -8   4  240.90   22.46
  -6   8   4  266.09   14.78
  -7  -8   4  251.57   24.39
  -7   8   4  192.44   18.52
  -7   8   4  227.04   14.01
  -8  -8   4  329.96   29.33
  -8   8   4  271.61   23.46
  -8   8   4  291.86   16.17
  -9   8   4  264.26   24.42
  -9  -8   4  309.44   29.64
  -9   8   4  272.50   16.04
 -10   8   4  230.01   23.91
 -10  -8   4  256.11   27.42
 -10   8   4  219.96   14.91
 -11  -8   4  237.37   27.99
 -11   8   4  241.13   25.83
 -11   8   4  227.61   15.46
 -12  -8   4  244.67   28.86
 -12   8   4  204.50   25.50
 -12   8   4  198.69   14.86
 -13  -8   4   66.09   16.59
 -13   8   4   42.35   12.67
 -13   8   4   42.23    7.32
 -14   8   4  165.01   25.16
 -14  -8   4  187.01   27.54
 -14   8   4  146.16   13.39
 -15  -8   4   80.87   19.42
 -15   8   4   90.91   19.65
 -15   8   4   75.33   10.04
 -16  -8   4  182.49   29.65
 -16   8   4  143.92   25.83
 -17  -8   4  651.22   56.66
 -17   8   4  549.64   52.11
 -18   8   4   21.32   13.19
 -18  -8   4   22.82   14.08
 -18   8  -4    7.84    7.36
 -19  -8   4  583.12   55.06
 -19   8   4  505.02   52.51
 -20   8   4  104.11   25.00
 -20  -8   4   98.83   23.85
 -21   8   4  138.43    9.32
 -21   8  -4  127.52    8.33
  21   8   4  117.83    8.75
  21   8  -4  145.69   10.55
 -22   8   4   78.31    7.29
 -22   8  -4   64.01    6.09
  22   8   4   65.66    6.79
  22   8  -4   73.11    7.80
 -23   8   4   41.93    5.48
 -23   8  -4   35.68    4.83
  23   8   4   34.87    5.15
  23   8  -4   43.86    6.27
 -24   8   4   23.30    4.28
  24   8   4   19.72    4.10
  24   8  -4   17.90    4.19
 -24   8  -4   15.18    3.32
  25   8   4    6.98    2.96
  25   8  -4   10.50    3.74
 -25   8   4    9.87    3.09
 -25   8  -4    9.66    2.83
 -26   8   4   31.79    5.10
 -26   8  -4   20.67    3.77
  26   8   4   26.77    5.10
  26   8  -4   27.78    5.50
  27   8   4    3.00    2.62
  27   8  -4    2.27    2.88
 -27   8   4    4.76    2.63
 -27   8  -4    1.92    1.94
  28   8   4   34.21    5.60
  28   8  -4   36.03    6.17
 -28   8   4   39.25    5.56
 -28   8  -4   26.57    4.40
  29   8   4   17.65    4.08
  29   8  -4   25.82    5.23
 -29   8   4   22.82    4.39
 -29   8  -4   21.39    3.85
 -29   8   4   25.63    6.94
 -30   8  -4   15.60    3.39
  30   8  -4   22.97    4.88
  30   8   4   23.54    4.48
 -30   8   4   27.19    4.51
 -30   8   4   31.17    7.03
 -31   8   4   11.92    3.32
 -31   8  -4    7.77    2.51
  31   8   4   11.06    3.33
  31   8  -4    8.90    3.59
 -31   8   4   14.87    5.56
  32   8   4   43.38    5.34
  32   8  -4   48.47    6.23
  33  -8   4   44.10    4.73
  33  -8  -4   54.97    5.86
  33   8  -4   49.62    5.78
  34  -8   4   63.02    5.29
  34  -8  -4   83.55    6.72
 -35   8   4   32.21    6.08
 -35   8   4   29.05    4.90
   0  10  -4  557.22   26.06
   0  10   4  532.49   28.17
   0  10   4  612.71   30.61
   0  10   4  549.32   20.58
  -1  10  -4  392.25   20.54
  -1  10   4  367.28   22.31
   1  10  -4  388.92   22.95
   1  10   4  377.47   23.94
  -1  10   4  394.05   23.47
   1  10   4  472.59   28.86
  -1  10   4  378.37   17.40
   1  10   4  402.37   17.42
  -2  10  -4  290.97   17.21
  -2  10   4  285.97   18.56
  -2  10   4  299.12   19.31
  -2  10   4  302.71   15.75
   2  10   4  361.85   25.70
   2  10   4  303.68   14.96
  -3  10   4  771.14   31.97
  -3 -10   4  774.34   33.79
  -3  10   4  815.75   30.25
  -3  10   4  871.67   27.00
   3  10   4  909.30   25.04
   3  10   4  918.39   40.03
  -4 -10   4   71.74   10.53
  -4  10   4   67.96    9.99
  -4  10   4   81.24    9.56
  -4  10   4   85.46    8.93
   4  10   4   91.48    7.87
   4  10   4   84.78   12.12
  -5 -10   4  105.68   13.16
  -5  10   4   96.19   11.59
  -5  10   4  134.13   11.09
   5  10   4  145.33    9.36
  -6  10   4  184.24   16.52
  -6 -10   4  213.78   19.59
  -6  10   4  229.62   14.77
  -7  10   4   16.31    6.11
  -7 -10   4   16.32    6.67
  -7  10   4   21.12    4.90
  -8  10   4  331.38   24.87
  -8 -10   4  400.19   30.49
  -8  10   4  357.73   19.03
  -9 -10   4  175.74   21.68
  -9  10   4  140.50   17.67
  -9  10   4  145.10   12.54
 -10  10   4  180.68   21.25
 -10 -10   4  201.22   23.67
 -10  10   4  159.75   13.34
 -11 -10   4   59.56   13.90
 -11  10   4   43.07   11.32
 -11  10   4   42.91    7.48
 -12  10   4   24.56    9.44
 -12 -10   4   24.41    9.62
 -12  10   4   16.61    5.03
 -13 -10   4  162.48   23.73
 -13  10   4  159.03   22.93
 -13  10   4  140.28   13.69
 -14  10   4  505.80   42.22
 -14  10   4  450.44   24.76
 -15 -10   4  537.28   46.12
 -15  10   4  500.83   44.12
 -15  10   4  427.97   24.43
 -16 -10   4  416.39   42.19
 -16  10   4  447.14   43.42
 -16  10   4  367.53   23.48
 -17  10   4   66.93   18.17
 -17 -10   4   67.26   18.05
 -17  10  -4   32.84   10.39
 -18  10   4   65.46   18.43
 -18 -10   4   71.89   19.15
 -18  10  -4   41.03   11.80
 -19 -10   4   41.21   15.93
 -19  10   4   44.08   16.54
  20  10   4   64.77    6.72
  20  10  -4   83.93    8.34
 -20  10   4   83.70    7.27
 -20  10  -4   72.25    6.31
  21  10  -4   33.62    5.53
  21  10   4   20.75    4.16
 -21  10   4   26.12    4.46
 -21  10  -4   34.21    4.62
  22  10   4   40.43    5.72
  22  10  -4   45.42    6.46
 -22  10   4   54.44    6.40
 -22  10  -4   45.14    5.35
  23  10   4   11.01    3.35
  23  10  -4   12.10    3.60
 -23  10   4   13.36    3.39
 -23  10  -4   13.53    3.17
  24  10   4    0.17    2.50
  24  10  -4   -0.84    2.84
 -24  10   4    2.63    2.08
 -24  10  -4    0.66    1.95
  25  10  -4   50.02    7.16
 -25  10   4   49.03    6.23
 -25  10  -4   41.88    5.28
  25  10   4   46.02    6.38
 -26  10   4    8.14    3.28
 -26  10  -4    8.43    2.83
  26  10   4    5.49    2.89
  26  10  -4   11.67    4.09
 -27  10   4   12.86    3.63
 -27  10  -4    9.97    3.17
  27  10   4   12.76    3.83
  27  10  -4   14.44    4.63
 -28  10   4   13.93    3.71
 -28  10  -4   15.89    3.59
  28  10   4   14.06    4.03
  28  10  -4   18.54    4.87
 -28  10   4   18.42    6.31
 -29  10   4    3.46    2.64
 -29  10  -4    3.13    2.26
  29  10   4    1.27    2.29
  29  10  -4    1.81    2.82
 -29  10   4    3.41    4.06
 -30  10   4    6.12    2.91
 -30  10  -4    6.18    2.50
  30  10   4    4.05    2.66
  30  10  -4    4.60    3.27
 -30  10   4    5.69    4.03
  31  10   4   25.06    4.42
  31  10  -4   32.68    5.35
 -31  10   4   27.97    4.44
 -31  10  -4   29.23    4.23
 -31  10   4   36.79    7.08
 -32  10   4   27.17    4.42
 -32  10  -4   20.62    3.64
 -32  10   4   30.66    6.29
 -33  10   4   91.74    9.84
 -34  10   4   34.61    6.18
 -34  10   4   41.49    5.57
   0  12   4   64.85   10.93
   0  12  -4   45.38    8.71
   0  12   4   77.44   11.75
   0  12   4   61.41    7.92
   1  12  -4  290.35   21.86
  -1  12   4  341.44   23.96
  -1  12  -4  280.92   20.34
   1  12   4  309.87   23.38
  -1  12   4  344.48   23.23
   1  12   4  373.18   26.21
  -1  12   4  292.41   16.87
   1  12   4  291.96   17.03
   2  12  -4   38.92    8.41
  -2  12   4   52.59    9.40
  -2  12  -4   42.56    7.76
   2  12   4   60.09   11.69
  -2  12   4   56.07    9.57
  -2  12   4   49.19    7.27
   2  12   4   45.05    7.07
  -3  12   4  620.17   28.18
  -3  12   4  573.14   23.77
   3  12   4  659.63   34.55
   3  12   4  622.09   24.95
  -4 -12   4  120.95   13.19
  -4  12   4  122.58   12.35
  -4  12   4  113.21   10.90
   4  12   4  125.18   11.24
   4  12   4  123.74   15.27
  -5 -12   4  327.16   21.75
  -5  12   4  352.58   19.20
   5  12   4  378.88   18.75
   5  12   4  326.28   23.95
  -6 -12   4  291.16   21.35
  -6  12   4  258.12   18.73
  -6  12   4  296.69   17.87
  -7 -12   4  344.41   24.68
  -7  12   4  288.49   20.58
  -7  12   4  331.53   19.22
  -8  12   4  130.59   15.15
  -8 -12   4  166.31   18.40
  -8  12   4  146.98   13.28
  -9  12   4  528.32   32.08
  -9  12   4  537.86   25.43
 -10  12   4  213.60   22.46
 -10  12   4  203.65   16.20
 -11 -12   4  276.91   28.70
 -11  12   4  241.67   25.03
 -11  12   4  193.37   16.03
 -12  12   4  153.10   21.06
 -12  12   4  134.31   13.72
 -13  12   4   89.14   17.03
 -13 -12   4  110.55   19.99
 -13  12   4   66.62    9.94
 -14  12   4  999.00   57.52
 -14  12   4  876.21   36.86
 -15  12   4  583.80   45.73
 -15 -12   4  652.80   50.34
 -16  12  -4  666.49   41.47
 -16  12   4  805.59   36.31
 -17  12  -4  278.73   27.06
 -17  12   4  335.27   24.23
 -18  12  -4   16.51    7.97
 -19  12  -4  338.00   13.57
 -19  12   4  395.85   15.85
  19  12   4  313.19   14.69
  19  12  -4  400.16   18.49
 -20  12   4  530.15   18.89
 -20  12  -4  463.77   16.26
  20  12   4  420.79   17.39
  20  12  -4  535.42   21.80
 -21  12   4  374.96   16.38
 -21  12  -4  334.78   14.21
  21  12   4  305.28   15.18
  21  12  -4  382.61   18.70
 -22  12   4  288.86   14.30
 -22  12  -4  251.58   12.47
  22  12   4  233.74   13.62
  22  12  -4  288.78   16.67
 -23  12   4   68.16    7.51
 -23  12  -4   62.73    6.61
  23  12   4   61.06    7.49
  23  12  -4   74.88    8.96
 -24  12   4   24.63    4.70
 -24  12  -4   28.66    4.59
  24  12   4   29.09    5.29
  24  12  -4   31.10    6.09
 -25  12   4   18.98    4.18
 -25  12  -4   15.90    3.56
  25  12   4   17.07    4.27
  25  12  -4   21.85    5.25
 -26  12   4   34.82    5.53
 -26  12  -4   29.71    4.76
  26  12   4   31.62    5.48
  26  12  -4   36.37    6.64
 -26  12   4   44.83    8.85
 -27  12   4   42.05    5.97
 -27  12  -4   43.08    5.54
  27  12   4   33.52    5.58
  27  12  -4   54.59    7.53
 -27  12   4   46.40    8.75
 -28  12  -4   24.03    4.17
  28  12   4   24.49    4.77
  28  12  -4   28.86    5.55
 -28  12   4   29.85    4.94
 -29  12   4   13.98    3.44
 -29  12  -4   13.14    3.28
  29  12  -4    9.77    3.57
 -29  12   4   21.94    6.09
 -30  12   4   17.11    3.66
 -30  12  -4   13.63    3.14
 -30  12   4   17.94    5.40
 -31  12   4   18.82    3.69
 -31  12  -4   11.46    2.84
 -31  12   4   17.60    4.93
 -32  12   4   15.07    3.16
 -32  12  -4   13.45    2.95
 -32  12   4   19.12    4.95
 -33  12   4   92.46    8.77
 -33  12   4   90.34    7.48
 -34  12   4   10.83    3.47
   0  14   4  317.72   25.19
   0  14  -4  342.50   25.55
   0  14   4  326.91   23.64
  -1  14   4   11.53    5.55
   1  14  -4   15.00    5.62
   1  14   4   11.35    5.25
  -1  14  -4   19.23    6.12
   1  14   4   16.51    6.92
  -1  14   4    5.99    3.04
   1  14   4   11.93    4.49
  -1  14   4   17.44    6.07
   2  14   4  299.06   23.93
  -2  14  -4  340.55   24.27
  -2  14   4  348.89   25.93
   2  14  -4  353.95   26.39
  -2  14   4  357.66   23.65
   2  14   4  374.54   27.05
  -2  14   4  258.08   17.42
   2  14   4  275.05   19.26
  -3  14   4  464.68   25.81
   3  14   4  478.23   30.04
  -3  14   4  371.73   20.91
   3  14   4  381.80   23.24
  -4  14   4  133.25   13.60
  -4  14   4  104.91   11.23
   4  14   4  114.89   14.64
   4  14   4  117.80   13.43
  -5  14   4  144.68   13.30
   5  14   4  147.48   16.90
  -6  14   4   20.04    5.37
   6  14   4   19.42    6.73
  -7  14   4    6.69    3.70
  -8  14   4    6.46    3.78
  -9  14   4  135.62   13.97
 -10  14   4   15.81    5.17
 -11  14   4  147.30   15.20
 -12  14  -4   15.30    7.32
 -12  14   4   42.91    8.63
 -13  14  -4  192.87   22.13
 -13  14   4  214.99   18.91
 -14  14  -4  337.09   29.36
 -14  14   4  433.01   27.44
 -15  14  -4  253.39   25.71
 -15  14   4  330.09   24.96
 -16  14  -4  296.85   27.63
 -16  14   4  354.25   26.43
 -17  14   4   35.56    9.10
 -18  14   4  109.10    8.72
 -18  14  -4  105.80    7.88
  18  14   4   89.42    8.19
  18  14  -4  115.83   10.46
  19  14   4    2.48    2.42
  19  14  -4    4.65    2.98
 -19  14  -4    3.86    2.31
 -19  14   4    3.56    2.62
 -20  14   4  635.63   21.62
  20  14  -4  665.04   25.15
 -21  14   4   39.79    5.91
 -21  14  -4   36.44    5.26
  21  14   4   29.51    5.41
  21  14  -4   41.83    7.09
 -22  14   4  233.52   13.32
 -22  14  -4  189.98   11.15
  22  14   4  177.20   12.12
  22  14  -4  224.80   15.00
 -23  14   4   15.16    4.18
 -23  14  -4   12.49    3.43
  23  14   4   12.75    4.02
  23  14  -4   21.17    5.36
 -23  14   4   27.36    7.72
 -24  14   4   33.07    5.38
 -24  14  -4   29.78    4.80
  24  14   4   23.63    5.05
  24  14  -4   30.28    6.14
 -24  14   4   40.18    8.61
 -25  14   4  105.97    9.33
 -25  14  -4   93.72    8.02
  25  14   4   83.48    8.53
  25  14  -4   97.25   10.12
 -26  14   4   32.93    5.57
 -26  14  -4   28.65    4.64
 -26  14   4   28.41    7.40
 -27  14   4   76.35    7.78
 -27  14  -4   71.83    6.88
 -27  14   4   94.42   11.81
 -28  14   4   15.17    3.85
 -28  14  -4   11.13    3.04
 -28  14   4   20.47    5.71
 -29  14   4    9.07    2.90
 -29  14  -4   10.61    2.88
 -29  14   4   12.90    4.85
 -30  14   4   18.74    3.74
 -30  14  -4   20.28    3.67
 -30  14   4   20.81    5.40
 -31  14   4   56.77    5.77
 -31  14  -4   47.68    4.93
 -31  14   4   65.73    7.99
 -32  14   4   51.65    5.20
 -32  14  -4   56.42    5.08
 -32  14   4   61.28    7.36
 -33  14   4   19.55    4.03
   0  16   4  185.92   20.13
   0  16  -4  224.27   22.06
   0  16   4  167.27   17.03
   1  16  -4  324.03   26.53
   1  16   4  304.05   25.42
  -1  16  -4  332.13   26.21
  -1  16   4  338.41   26.98
  -1  16   4  343.24   24.30
   1  16   4  338.09   24.61
  -1  16   4  186.51   16.30
   1  16   4  173.96   16.54
  -2  16  -4  500.64   32.03
   2  16  -4  435.65   30.62
   2  16   4  393.86   28.35
  -2  16   4  513.11   33.29
  -2  16   4  486.91   28.67
   2  16   4  483.38   30.33
  -2  16   4  267.17   19.19
   2  16   4  208.16   19.20
   3  16  -4 1597.34   58.44
  -3  16   4 1704.81   51.23
   3  16   4 1759.48   58.33
  -4  16   4 1282.89   43.29
   4  16   4 1253.34   49.10
  -5  16   4  790.87   32.80
   5  16   4 1075.75   46.24
  -6  16   4  273.22   19.69
   6  16   4  352.94   27.40
  -7  16   4   81.05   11.04
   7  16   4   97.42   14.88
  -8  16  -4   76.95   11.74
  -8  16   4   98.45   12.48
  -9  16   4   20.39    6.44
  -9  16  -4   13.63    5.74
 -10  16  -4  158.35   17.85
 -10  16   4  184.31   17.72
 -11  16  -4   39.38    9.74
 -11  16   4   60.96   10.58
 -12  16  -4  127.98   17.93
 -12  16   4  162.13   17.29
 -13  16  -4   68.77   13.08
 -13  16   4   84.26   12.95
 -14  16  -4  244.21   24.95
 -14  16   4  271.14   23.22
 -15  16   4   17.28    7.21
 -15  16  -4   21.47    8.16
 -16  16  -4  233.48   12.05
 -16  16   4  250.11   13.73
 -16  16   4  254.91   17.27
 -17  16  -4  109.99    8.28
 -17  16   4  121.94    9.51
 -17  16   4  125.79   12.44
 -18  16   4   15.90    3.79
 -18  16  -4   14.58    3.36
 -18  16   4   17.91    5.27
 -19  16   4  122.84    9.88
 -19  16  -4  102.29    8.25
 -19  16   4  142.63   13.69
 -20  16   4  250.43   14.21
 -20  16  -4  222.40   12.17
 -21  16   4   25.07    5.16
 -21  16  -4   19.15    4.18
 -21  16   4   25.28    6.93
 -22  16   4  179.16   12.27
 -22  16  -4  159.01   10.56
 -23  16   4   11.37    3.49
 -23  16  -4    9.04    3.03
 -23  16   4   16.70    6.03
 -24  16   4   37.28    5.70
 -24  16  -4   34.91    5.20
 -24  16   4   51.21    9.33
 -25  16   4   53.06    6.65
 -25  16  -4   51.58    6.11
 -25  16   4   64.42   10.23
 -26  16   4   39.18    5.70
 -26  16  -4   30.76    4.68
 -26  16   4   43.86    8.07
 -27  16   4   33.99    5.45
 -27  16  -4   30.53    4.66
 -27  16   4   39.92    7.53
 -28  16   4   53.15    6.34
 -28  16  -4   45.30    5.35
 -28  16   4   62.41    8.84
 -29  16   4   16.43    3.62
 -29  16  -4   16.43    3.37
 -29  16   4   21.86    5.50
 -30  16   4   16.15    3.38
 -30  16  -4   12.22    2.83
 -30  16   4   18.40    4.77
 -31  16   4  126.24    7.82
 -31  16  -4  123.40    7.50
 -31  16   4  141.38   10.49
 -32  16  -4   92.17    5.88
 -32  16   4  104.85    8.24
  33  16   4  111.23    6.53
   0  18   4   70.71   12.97
   0  18  -4  102.36   15.68
   0  18   4   66.32   10.84
   1  18  -4  325.93   28.00
  -1  18  -4  329.28   27.86
  -1  18   4  287.93   26.20
   1  18   4  247.88   23.85
  -1  18   4  299.42   22.98
   1  18   4  283.10   22.04
  -1  18   4  150.26   16.00
   1  18   4  127.48   15.42
   2  18  -4   84.19   14.49
   2  18   4   70.81   12.82
  -2  18  -4   96.55   15.57
  -2  18   4   97.46   15.78
   2  18   4   25.04    7.43
  -2  18   4   90.72   12.97
   2  18   4   87.33   12.89
  -2  18   4   43.96    8.66
   3  18  -4  836.73   44.50
  -3  18   4  936.50   38.91
   3  18   4  910.54   41.81
   4  18  -4  503.17   34.79
   4  18   4  458.24   31.54
   4  18   4  567.85   34.00
   5  18   4  672.55   37.22
  -5  18   4  405.69   25.03
  -6  18   4   89.79   12.16
   6  18   4  118.58   16.21
  -7  18   4   49.44    9.15
   7  18   4   69.75   13.21
  -8  18   4  249.20   20.46
   8  18   4  390.93   31.43
  -9  18   4   38.21    8.45
   9  18   4   52.82   12.96
 -10  18  -4  244.33   23.79
 -10  18   4  170.79   17.86
 -11  18   4  123.89   15.70
 -12  18   4   29.92    8.62
 -13  18   4  241.64   23.04
 -14  18  -4   49.76    6.02
 -14  18  -4   66.51    6.87
 -15  18  -4  129.57    9.76
 -15  18   4  162.45   11.87
 -15  18   4  149.92   12.85
 -15  18  -4  152.46    9.95
 -16  18  -4  112.94    9.12
 -16  18   4  136.61   10.95
 -16  18   4  132.18   12.28
 -17  18  -4   59.51    6.59
 -17  18   4   59.70    7.26
 -17  18   4   65.26    8.65
 -18  18   4   19.83    4.28
 -18  18  -4   18.15    3.79
 -18  18   4   26.42    6.02
 -19  18   4   40.41    5.99
 -19  18  -4   47.14    5.92
 -19  18   4   47.27    7.79
 -20  18  -4   24.29    4.50
 -20  18   4   20.02    4.48
 -20  18   4   24.69    6.03
 -21  18  -4   40.59    5.62
 -21  18   4   42.63    6.31
 -21  18   4   46.71    7.95
 -22  18   4   58.58    7.19
 -22  18  -4   53.10    6.33
 -22  18   4   68.84    9.68
 -23  18   4   84.48    8.54
 -23  18  -4   67.17    7.01
 -23  18   4   91.34   11.38
 -24  18   4   33.04    5.46
 -24  18  -4   31.45    4.93
 -24  18   4   43.70    7.84
 -25  18   4   25.48    4.98
 -25  18  -4   20.86    4.03
 -25  18   4   33.48    6.90
 -26  18   4   67.92    7.27
 -26  18  -4   62.94    6.48
 -26  18   4   85.16   10.30
 -27  18   4    1.32    2.10
 -27  18  -4   -0.25    2.15
 -27  18   4    0.55    3.58
 -28  18   4   42.57    5.36
 -28  18  -4   36.30    4.77
 -28  18   4   52.05    7.52
 -29  18   4   59.93    5.90
 -29  18  -4   50.54    5.20
 -29  18   4   68.25    7.82
 -30  18   4   14.69    3.04
 -30  18  -4   14.89    2.85
 -30  18   4   17.50    4.09
 -31  18  -4   64.52    4.96
 -31  18   4   71.96    6.71
  31  18   4   83.56    6.35
  32  18   4   45.26    4.44
   0  20   4  360.89   29.83
   0  20   4  404.13   26.92
   1  20  -4   49.35   11.49
  -1  20  -4   47.20   11.69
  -1  20   4   69.82   13.44
   1  20   4   77.17   13.93
  -1  20   4   74.23   11.54
   1  20   4   67.56   11.03
  -1  20   4   38.05    8.60
   1  20   4   40.88    9.40
   2  20   4  111.69   16.60
  -2  20   4  161.37   20.80
  -2  20  -4  116.85   17.84
   2  20  -4   94.55   15.91
  -2  20   4  149.28   16.10
   2  20   4  122.73   14.70
  -2  20   4   81.38   12.34
   2  20   4   87.05   14.11
   3  20   4  342.62   28.48
   3  20  -4  320.04   28.83
   3  20   4  348.66   25.26
  -3  20   4  249.24   21.01
   4  20   4   47.17   11.24
   4  20  -4   56.19   12.42
  -4  20   4   30.28    7.71
   4  20   4   64.15   11.79
   5  20  -4  258.16   26.45
   5  20   4  206.94   22.36
   5  20   4  232.23   22.60
   6  20   4  136.10   18.71
   6  20  -4  147.14   20.34
  -6  20   4   87.83   12.71
   6  20   4  162.77   19.38
  -7  20   4   79.85   12.23
   7  20   4  130.89   18.04
  -8  20   4  127.58   15.67
   8  20   4  202.90   23.27
   9  20   4   26.96    9.44
  -9  20   4   18.15    6.66
  -9  20  -4   36.31   10.12
  10  20   4   21.61    8.79
 -10  20   4    9.52    4.95
 -10  20  -4   13.83    7.10
  11  20   4  223.66   14.18
 -11  20  -4  231.79   13.22
  11  20   4  266.63   29.83
 -12  20   4  763.59   26.37
 -12  20  -4  748.48   23.57
 -13  20  -4  823.95   25.59
 -13  20   4  848.50   27.99
 -13  20  -4  880.63   25.46
 -14  20   4  816.01   27.12
 -14  20  -4  771.50   23.67
 -15  20  -4  322.14   16.19
 -15  20   4  317.82   17.22
 -15  20  -4  341.88   15.46
 -16  20  -4   95.98    8.80
 -16  20   4   95.46    9.46
 -17  20  -4   61.51    7.00
 -17  20   4   65.03    7.74
 -18  20   4    0.84    2.27
 -18  20  -4    1.97    2.10
 -19  20   4   34.64    5.75
 -19  20  -4   28.62    4.83
 -19  20   4   32.80    6.20
 -20  20   4  105.55    9.59
 -20  20  -4   94.32    8.49
 -20  20   4  106.77   10.59
 -21  20   4   41.51    6.18
 -21  20  -4   41.96    5.86
 -21  20   4   41.14    7.14
 -22  20   4  224.66   13.57
 -22  20  -4  195.57   11.88
 -22  20   4  222.49   15.41
 -23  20   4  106.35    9.34
 -23  20  -4  108.35    8.92
 -23  20   4  109.11   10.85
 -24  20   4  128.64   10.07
 -24  20  -4  111.62    8.88
 -24  20   4  127.49   11.67
 -25  20  -4   21.03    4.15
 -25  20   4   22.44    4.44
 -25  20   4   24.09    5.48
 -26  20   4    6.20    2.80
 -26  20  -4    7.02    2.63
 -26  20   4    6.44    3.46
 -27  20   4   28.45    4.41
 -27  20  -4   28.57    4.28
 -27  20   4   34.52    5.97
 -28  20   4    5.22    2.26
 -28  20  -4    4.41    1.93
 -28  20   4    1.76    2.48
  28  20   4    1.40    2.43
 -29  20   4   16.03    3.01
 -29  20  -4   23.36    3.38
  29  20   4   18.91    3.71
 -29  20   4   14.97    3.64
 -30  20  -4    6.70    1.93
 -30  20   4    4.73    2.10
  30  20   4    7.74    2.63
   0  22  -4   22.84    8.26
   0  22   4   22.37    8.01
   0  22   4   18.30    7.13
   1  22   4   21.15    7.75
  -1  22  -4   32.44    9.92
  -1  22   4   24.30    8.57
   1  22  -4   23.57    8.35
  -1  22   4   15.16    6.42
   1  22   4   21.60    7.65
   2  22   4   43.20   10.82
   2  22  -4   50.15   12.20
  -2  22   4   29.89    8.35
   2  22   4   48.21    9.77
   3  22   4   36.63   10.19
   3  22  -4   42.47   11.36
   3  22   4   50.39    9.69
  -3  22   4   36.51    8.84
   4  22  -4  296.45   29.16
   4  22   4  242.20   25.38
   4  22   4  262.45   22.77
   5  22  -4   12.98    7.64
   5  22   4   24.07    8.43
  -5  22   4   15.59    6.15
   5  22   4   21.14    8.11
   6  22  -4  382.33   34.13
   6  22   4  310.31   29.43
  -6  22  -4  390.21   16.33
   6  22   4  364.97   29.39
   7  22  -4  173.11   23.69
   7  22   4  165.14   21.96
   7  22   4  199.58   13.48
  -7  22  -4  163.51   11.05
   7  22   4  192.18   22.18
  -7  22   4  136.79   16.73
  -8  22  -4   93.36    8.92
  -8  22   4  107.51    9.84
   8  22  -4   92.71   18.37
   8  22   4   79.60   16.16
   8  22   4  104.84   10.12
  -8  22  -4   95.76    8.58
  -8  22  -4   86.44   15.00
  -9  22  -4  212.73   13.38
  -9  22   4  251.46   14.97
  -9  22  -4  233.27   13.28
   9  22   4  266.97   16.03
 -10  22  -4  104.03    9.55
 -10  22   4   87.50    9.17
  10  22   4   86.61    9.35
 -10  22  -4  112.20    9.31
 -11  22  -4   19.37    4.48
 -11  22   4   18.60    4.68
  11  22   4   18.91    5.40
 -11  22  -4   24.62    5.16
 -12  22  -4  478.77   20.49
 -12  22   4  532.62   22.71
  12  22   4  522.50   22.37
 -12  22  -4  513.84   19.95
 -13  22  -4  458.98   19.98
 -13  22   4  534.87   22.78
 -13  22  -4  494.25   19.55
  13  22   4  514.57   22.19
 -14  22  -4  703.90   24.38
 -14  22   4  753.93   26.52
 -14  22  -4  790.10   24.29
  14  22   4  708.33   25.74
 -15  22  -4   86.76    8.97
 -15  22   4   95.16    9.92
  15  22   4   88.34    9.81
 -15  22  -4   91.88    8.50
 -16  22  -4  160.14   11.82
 -16  22   4  198.03   13.86
  16  22   4  177.72   12.79
 -17  22  -4   40.80    5.97
 -17  22   4   33.97    6.08
  17  22   4   39.25    6.77
 -18  22   4   32.00    5.76
 -18  22  -4   28.86    5.08
  18  22   4   31.41    6.01
 -19  22   4   20.65    4.73
 -19  22  -4   21.63    4.54
  19  22   4   17.40    4.83
 -20  22   4   76.26    8.22
 -20  22  -4   73.03    7.55
  20  22   4   77.44    8.30
 -21  22   4  166.67   11.75
 -21  22  -4  146.15   10.49
  21  22   4  184.91   12.37
 -22  22   4  306.49   15.47
 -22  22  -4  277.74   14.03
  22  22   4  301.06   15.64
 -23  22   4  239.48   13.27
 -23  22  -4  210.17   11.96
  23  22   4  253.97   13.76
 -24  22   4  258.50   13.22
 -24  22  -4  234.07   12.20
  24  22   4  263.82   13.99
 -25  22   4    6.98    3.00
 -25  22  -4    4.62    2.51
  25  22   4   10.41    4.02
 -26  22   4   22.68    3.94
 -26  22  -4   20.39    3.74
  26  22   4   22.82    4.31
 -27  22   4   23.16    3.69
 -27  22  -4   19.39    3.25
  27  22   4   27.53    4.36
 -28  22   4   38.18    4.08
 -28  22  -4   37.26    4.06
  28  22   4   45.29    5.05
  29  22   4    3.14    2.12
   0  24   4  164.12   11.45
   0  24  -4  180.28   11.42
  -1  24   4   63.12    7.40
  -1  24  -4   64.32    6.99
   1  24   4   60.76    7.42
   1  24  -4   65.80    7.26
  -2  24   4   42.88    6.23
   2  24  -4   34.71    5.61
  -2  24  -4   38.20    5.62
   2  24   4   41.00    6.19
  -3  24   4  268.58   14.92
   3  24  -4  256.31   14.60
   3  24   4  272.70   15.20
  -3  24  -4  256.53   13.34
  -4  24  -4  101.20    8.77
   4  24   4  108.68   10.03
  -5  24  -4  307.03   14.95
   5  24   4  351.47   17.60
  -6  24  -4  273.19   14.86
  -6  24  -4  290.74   14.43
   6  24   4  309.32   16.75
  -7  24  -4  105.53    9.45
  -7  24   4  108.40    9.76
  -7  24  -4  114.96    9.43
   7  24   4  135.26   11.68
  -8  24  -4   91.35    8.89
  -8  24   4   89.58    8.90
   8  24   4  108.09   10.48
  -8  24  -4  103.03    8.91
  -9  24  -4   10.75    3.58
  -9  24   4   11.61    3.46
   9  24   4   13.90    4.56
  -9  24  -4   13.13    3.55
 -10  24  -4   67.95    7.98
 -10  24   4   69.63    8.07
 -10  24  -4   73.56    7.45
  10  24   4   78.07    9.04
 -11  24  -4   61.08    7.72
 -11  24   4   57.81    7.68
  11  24   4   59.54    8.20
 -11  24  -4   60.10    6.88
 -12  24   4  199.61   14.04
 -12  24  -4  180.80   12.95
 -12  24  -4  194.78   12.22
  12  24   4  207.90   14.63
 -13  24  -4  320.26   16.95
 -13  24   4  340.06   18.07
 -13  24  -4  327.45   15.82
  13  24   4  345.65   18.54
 -14  24  -4  147.63   11.43
 -14  24   4  142.84   11.74
  14  24   4  143.61   12.17
 -14  24  -4  150.90   10.76
 -15  24  -4  104.35    9.82
 -15  24   4  103.00   10.31
  15  24   4  101.66   10.29
 -16  24  -4    7.54    3.34
 -16  24   4    9.60    3.97
  16  24   4    9.86    4.62
 -17  24  -4  115.63    9.81
 -17  24   4  129.10   10.76
  17  24   4  133.55   11.10
 -18  24   4   12.37    3.74
 -18  24  -4   12.78    3.75
  18  24   4   13.29    4.83
 -19  24   4   96.36    8.76
 -19  24  -4   83.85    7.91
  19  24   4  108.23    9.55
 -20  24   4   38.03    5.66
 -20  24  -4   42.44    5.71
  20  24   4   40.43    6.26
 -21  24  -4   31.10    4.85
 -21  24   4   16.85    3.98
  21  24   4   21.10    5.33
 -22  24   4   80.03    7.61
 -22  24  -4   81.32    7.39
  22  24   4   94.65    8.60
 -23  24   4   41.95    5.55
 -23  24  -4   54.05    5.98
  23  24   4   56.74    7.06
 -24  24   4   58.22    5.86
 -24  24  -4   50.42    5.47
  24  24   4   64.66    6.97
 -25  24   4  100.12    7.25
 -25  24  -4  100.60    7.17
  25  24   4  116.50    8.51
 -26  24   4    2.49    1.77
 -26  24  -4    3.44    1.80
  26  24   4    3.76    2.88
 -27  24   4   15.39    2.51
 -27  24  -4   14.67    2.58
  27  24   4   21.41    3.66
  28  24   4  142.69    7.47
   0  26   4  195.77   12.27
   0  26  -4  194.10   12.16
   1  26   4    7.41    3.16
   1  26  -4    0.38    2.87
  -1  26   4   -0.27    3.00
  -1  26  -4   -0.33    2.61
   2  26  -4   59.83    7.23
  -2  26  -4   65.44    7.19
   2  26   4   63.48    7.28
   3  26   4  200.70   12.91
   3  26  -4  197.79   12.65
  -3  26  -4  210.18   12.52
  -4  26  -4  363.18   16.33
   4  26   4  398.02   18.55
   4  26  -4  363.61   17.49
   5  26   4 1148.18   31.37
  -5  26  -4 1142.79   28.20
   5  26  -4 1111.22   30.29
  -6  26  -4  491.59   20.15
   6  26   4  501.80   21.49
   6  26  -4  526.24   21.06
  -6  26  -4  555.23   19.83
  -7  26  -4  753.89   25.12
  -7  26   4  767.53   24.72
   7  26   4  731.98   25.94
   7  26  -4  898.01   27.17
  -7  26  -4  908.90   25.36
  -8  26  -4   78.09    8.45
  -8  26   4   79.00    8.39
  -8  26  -4   93.18    8.65
   8  26   4   94.24    9.97
  -9  26  -4  100.82    9.36
  -9  26   4   87.65    8.87
   9  26   4   99.75   10.18
  -9  26  -4  101.38    8.59
 -10  26  -4   28.93    5.28
 -10  26   4   22.13    4.79
  10  26   4   25.31    5.59
 -10  26  -4   34.37    5.41
 -11  26  -4   64.89    8.00
 -11  26   4   87.11    8.97
  11  26   4   93.04    9.96
 -11  26  -4   66.82    7.09
 -12  26  -4   67.58    7.90
 -12  26   4   50.74    6.93
  12  26   4   47.37    7.68
 -12  26  -4   66.88    7.07
 -13  26  -4   95.71    9.25
 -13  26   4   88.04    9.03
  13  26   4  102.70   10.39
 -13  26  -4   99.74    8.64
 -14  26  -4    3.05    2.48
 -14  26   4    5.61    2.71
 -14  26  -4    4.17    2.73
  14  26   4    6.53    4.06
 -15  26  -4   64.89    7.38
 -15  26   4   57.81    7.29
  15  26   4   62.38    7.82
 -16  26   4   24.93    4.83
 -16  26  -4   30.44    5.31
  16  26   4   30.14    5.88
 -17  26  -4   71.11    7.41
 -17  26   4   60.31    6.85
  17  26   4   69.44    8.15
 -18  26  -4    0.72    2.12
 -18  26   4    1.25    2.21
  18  26   4    2.18    3.10
 -19  26  -4   80.96    7.42
 -19  26   4   59.11    6.51
  19  26   4   71.84    7.74
 -20  26  -4   42.78    5.32
 -20  26   4   41.50    5.25
  20  26   4   49.74    6.41
 -21  26   4    9.40    2.56
 -21  26  -4   17.61    3.54
  21  26   4   15.01    4.21
 -22  26   4   43.14    4.86
 -22  26  -4   53.06    5.52
  22  26   4   60.07    6.56
 -23  26   4   46.12    4.82
 -23  26  -4   54.84    5.31
  23  26   4   54.68    6.09
 -24  26   4    5.56    2.06
 -24  26  -4    7.62    2.33
  24  26   4    9.59    3.40
 -25  26   4   53.79    4.48
 -25  26  -4   64.95    4.98
  25  26   4   67.56    5.86
  26  26   4    6.73    2.19
   0  28  -4  191.28   11.94
  -1  28  -4    3.70    3.27
   1  28  -4    4.64    3.48
  -2  28  -4   52.96    6.60
   2  28  -4   50.64    6.66
   2  28   4   59.90    6.95
  -3  28  -4   57.79    6.75
   3  28   4   63.97    7.40
   3  28  -4   55.79    7.01
   4  28   4   17.34    5.11
   4  28  -4   11.55    4.38
  -4  28  -4   14.69    4.34
  -5  28  -4  309.66   15.48
  -5  28   4  306.63   14.81
  -5  28  -4  344.42   15.62
   5  28  -4  339.01   16.37
  -6  28  -4   41.05    6.02
  -6  28   4   33.63    5.56
   6  28  -4   42.67    6.50
  -6  28  -4   50.01    6.66
   6  28   4   50.55    7.49
  -7  28  -4  208.44   12.89
  -7  28   4  197.87   12.22
   7  28  -4  194.57   12.46
   7  28   4  242.79   14.56
  -7  28  -4  212.99   12.12
  -8  28  -4   52.73    6.80
  -8  28   4   48.85    6.32
   8  28  -4   52.44    6.84
  -8  28  -4   57.87    6.48
   8  28   4   69.79    8.46
  -9  28  -4  104.60    9.32
  -9  28   4   85.76    8.35
   9  28   4  100.99    9.89
  -9  28  -4  107.04    8.54
   9  28  -4   99.37    8.79
 -10  28  -4   98.24    9.26
 -10  28   4   85.34    8.32
  10  28   4  114.97   10.71
  10  28  -4   87.13    8.57
 -10  28  -4  101.78    8.49
 -11  28  -4  436.53   18.78
  11  28  -4  390.42   16.49
  11  28   4  439.37   19.74
 -11  28  -4  441.15   16.75
 -12  28  -4  136.07   10.49
 -12  28   4  117.04    9.68
  12  28   4  151.20   11.91
  12  28  -4  120.77    9.26
 -12  28  -4  147.50    9.91
 -13  28  -4  230.46   13.29
 -13  28   4  205.89   12.43
 -13  28  -4  251.60   12.50
  13  28   4  268.45   15.28
  13  28  -4  205.93   11.78
 -14  28  -4    8.44    3.26
 -14  28   4   11.02    3.48
  14  28  -4    8.52    3.09
  14  28   4   12.12    4.19
 -15  28  -4   68.62    7.19
 -15  28   4   58.86    6.55
  15  28   4   67.67    7.74
  15  28  -4   52.76    5.85
 -16  28  -4   26.07    4.48
 -16  28   4   32.03    4.79
  16  28   4   40.28    6.14
 -17  28  -4   45.97    5.49
 -17  28   4   45.37    5.37
  17  28   4   53.03    6.70
 -18  28  -4    2.97    2.06
 -18  28   4    3.34    1.82
  18  28   4    7.50    3.44
 -19  28  -4   22.07    3.67
 -19  28   4   12.66    2.82
  19  28   4   16.92    4.01
 -20  28  -4    0.66    2.01
 -20  28   4    2.05    1.55
  20  28   4    2.30    2.61
 -21  28   4   14.84    2.70
 -21  28  -4   19.25    3.15
  21  28   4   23.08    4.22
 -22  28   4   23.96    3.15
 -22  28  -4   19.84    3.04
  22  28   4   29.13    4.33
 -23  28   4   61.22    4.67
 -23  28  -4   66.09    5.00
 -24  28   4   34.63    3.24
 -24  28  -4   40.14    3.61
   0  30  -4  226.49   13.03
  -1  30  -4   10.73    3.96
   1  30  -4   12.54    4.21
   2  30  -4  125.09    9.79
  -2  30  -4  115.73    9.30
   3  30  -4   38.71    6.10
  -3  30  -4   38.83    6.06
  -4  30  -4  125.86    9.68
  -4  30   4  112.10    8.87
  -4  30  -4  145.04   10.14
   4  30  -4  147.11   10.70
  -5  30  -4   41.28    5.98
  -5  30   4   28.28    4.72
  -5  30  -4   48.31    6.14
   5  30  -4   48.68    6.71
  -6  30  -4  207.32   12.36
  -6  30  -4  217.05   11.73
   6  30  -4  219.36   12.60
  -7  30  -4    9.32    3.40
  -7  30   4    7.67    2.88
   7  30  -4    7.42    3.45
  -7  30  -4    8.94    3.28
  -8  30  -4   11.73    3.73
  -8  30   4    8.44    2.99
  -8  30  -4    8.73    3.28
   8  30  -4    8.85    3.45
  -9  30  -4  247.74   13.48
  -9  30   4  233.10   12.53
  -9  30  -4  250.55   12.34
   9  30  -4  231.42   12.37
 -10  30  -4  404.06   17.11
 -10  30   4  332.79   14.98
 -10  30  -4  405.53   15.32
  10  30  -4  352.16   15.01
 -11  30  -4  484.28   18.44
 -11  30   4  423.17   16.62
 -11  30  -4  478.68   16.42
  11  30  -4  437.99   16.07
 -12  30  -4  572.53   19.38
 -12  30   4  539.27   18.19
  12  30  -4  544.26   17.49
 -13  30  -4  162.03   10.40
 -13  30   4  140.83    9.53
  13  30  -4  144.64    9.01
 -14  30  -4   93.52    7.85
 -14  30   4   75.09    6.86
  14  30  -4   87.62    7.00
  14  30   4  100.12    8.45
 -15  30  -4   71.59    6.57
 -15  30   4   60.58    5.94
  15  30   4   70.93    7.09
 -16  30  -4   24.23    3.92
 -16  30   4   26.29    3.86
  16  30   4   33.10    5.26
 -17  30   4  139.20    8.02
 -17  30  -4  159.30    8.86
 -18  30   4    3.04    1.89
 -18  30  -4    4.37    2.04
 -19  30   4   63.17    5.03
 -19  30  -4   59.78    5.06
 -20  30   4   40.78    3.82
 -20  30  -4   51.86    4.46
 -21  30   4   12.68    2.17
 -21  30  -4    9.66    2.14
 -22  30  -4   54.41    4.01
   0  32  -4   10.51    3.66
  -1  32  -4    7.91    3.28
   1  32  -4    6.23    2.96
  -2  32  -4   35.24    5.17
  -2  32   4   30.05    4.61
   2  32  -4   41.27    5.65
  -2  32  -4   39.09    5.39
  -3  32   4   19.29    3.80
  -3  32  -4   16.92    3.83
  -3  32  -4   24.30    4.49
   3  32  -4   23.71    4.80
  -4  32  -4   62.40    6.47
  -4  32   4   56.67    6.00
   4  32  -4   63.33    6.89
  -4  32  -4   71.52    7.04
  -5  32  -4    4.89    2.62
  -5  32   4    4.38    2.54
  -5  32  -4    8.66    3.59
   5  32  -4    6.71    3.36
  -6  32  -4  178.43   10.82
   6  32  -4  189.45   10.79
  -6  32  -4  203.41   10.78
  -7  32  -4  120.98    8.87
   7  32  -4  117.00    8.73
  -7  32  -4  134.68    8.76
  -8  32  -4   76.55    7.13
  -8  32   4   55.75    6.00
   8  32  -4   71.16    6.59
  -8  32  -4   73.98    6.63
  -9  32   4  161.06    9.57
  -9  32  -4  197.57   11.00
  -9  32  -4  192.83   10.04
   9  32  -4  180.49   10.12
 -10  32  -4  128.78    9.00
 -10  32   4  117.20    8.18
 -10  32  -4  130.71    8.27
  10  32  -4  118.38    8.20
 -11  32  -4   37.97    4.95
 -11  32   4   28.18    4.16
  11  32  -4   40.62    5.09
 -12  32  -4  348.14   13.74
 -12  32   4  318.60   12.60
  12  32  -4  321.83   12.22
 -13  32  -4   36.47    4.73
 -13  32   4   33.11    4.35
  13  32  -4   32.75    4.27
 -14  32  -4   79.66    6.29
 -14  32   4   70.45    5.74
 -15  32  -4   82.00    6.01
 -15  32   4   64.18    5.14
 -16  32   4    2.90    1.66
 -16  32  -4    6.77    2.09
 -17  32  -4   47.04    4.26
 -17  32   4   35.21    3.58
 -18  32   4    4.24    1.53
 -18  32  -4    3.71    1.68
 -19  32   4   28.14    2.86
 -19  32  -4   36.32    3.37
   0  34  -4  254.30   12.37
   0  34  -4  267.79   12.15
  -1  34  -4   21.27    5.17
  -1  34   4   15.74    3.40
   1  34  -4   26.87    4.82
  -1  34  -4   26.54    5.02
  -2  34  -4  193.96   10.71
  -2  34   4  178.88    9.85
  -2  34  -4  231.26   11.22
   2  34  -4  222.41   11.01
  -3  34  -4   57.05    6.17
  -3  34   4   49.05    5.72
  -3  34  -4   68.14    6.50
   3  34  -4   56.68    6.01
  -4  34  -4   71.95    6.53
  -4  34   4   62.79    6.00
   4  34  -4   74.30    6.63
  -4  34  -4   84.80    6.81
  -5  34  -4   76.47    6.71
  -5  34   4   70.70    6.15
   5  34  -4   78.32    6.76
  -5  34  -4   88.04    6.83
  -6  34  -4  113.64    8.03
  -6  34   4   95.08    7.00
  -6  34  -4  120.14    7.80
   6  34  -4  117.27    7.81
  -7  34  -4  218.74   10.83
  -7  34   4  206.88   10.07
  -7  34  -4  229.25   10.48
   7  34  -4  209.83   10.23
  -8  34  -4  393.96   14.16
   8  34  -4  408.03   13.60
  -8  34  -4  420.79   13.59
  -9  34  -4   96.64    6.99
  -9  34   4   90.97    6.61
   9  34  -4  103.02    6.92
 -10  34  -4  191.48    9.49
 -10  34   4  166.75    8.48
  10  34  -4  188.03    8.82
 -11  34  -4   64.21    5.58
 -11  34   4   51.80    4.76
  11  34  -4   55.66    4.81
 -12  34  -4   62.28    5.24
 -12  34   4   48.52    4.42
 -13  34  -4   76.49    5.46
 -13  34   4   80.95    5.37
 -14  34  -4   11.81    2.32
 -14  34   4    6.84    1.70
 -15  34  -4   46.89    3.89
 -15  34   4   41.66    3.53
 -16  34  -4   17.66    2.33
 -16  34   4   19.79    2.36
   0  36  -4  107.40    7.40
   0  36  -4  117.06    7.02
  -1  36  -4   25.89    4.75
  -1  36   4   32.84    4.34
   1  36  -4   14.00    3.84
   1  36   4   25.88    4.22
   1  36  -4   21.72    3.56
  -1  36  -4   23.07    3.82
  -2  36  -4  169.04    9.00
  -2  36   4  138.45    7.88
   2  36  -4  164.18    8.87
   2  36   4  132.86    7.74
   2  36  -4  180.71    8.62
  -2  36  -4  188.20    8.95
  -3  36  -4    7.36    3.37
  -3  36   4    2.44    1.87
   3  36  -4    7.25    2.74
  -3  36  -4   11.59    2.84
   3  36  -4    7.35    2.64
  -4  36  -4  117.74    7.73
  -4  36   4  104.47    6.84
   4  36  -4   93.60    7.21
   4  36   4   80.62    6.06
  -4  36  -4  106.17    6.59
   4  36  -4   87.17    5.92
  -5  36  -4  256.36   10.62
  -5  36   4  225.35    9.62
   5  36  -4  226.18    9.20
  -5  36  -4  270.85   10.10
  -6  36  -4   60.78    5.38
  -6  36   4   66.28    5.39
   6  36  -4   58.79    4.94
  -6  36  -4   70.29    5.52
  -7  36   4  441.66   12.78
   7  36  -4  468.08   12.51
  -8  36   4  405.05   11.94
   8  36  -4  430.02   11.64
  -9  36  -4  200.91    8.70
  -9  36   4  173.95    7.78
   9  36  -4  184.52    7.43
 -10  36  -4  294.28    9.96
 -10  36   4  230.40    8.50
 -11  36  -4   36.83    3.51
 -11  36   4   38.42    3.41
 -12  36  -4    6.93    1.72
 -12  36   4    3.73    1.29
   0  38  -4   15.06    2.68
   0  38   4   17.56    2.59
   0  38  -4   19.49    2.61
  -1  38   4    4.89    1.95
   1  38  -4    5.36    2.25
   1  38   4    4.65    1.82
  -1  38  -4    2.65    1.55
   1  38  -4    2.33    1.49
  -2  38  -4   37.55    3.91
  -2  38   4   42.66    3.75
   2  38  -4   33.08    3.58
   2  38   4   41.25    3.62
   2  38  -4   41.23    3.53
  -2  38  -4   45.65    3.69
   3  38   4    6.65    2.17
  -3  38  -4    4.62    1.96
   3  38  -4    3.66    1.76
  -3  38   4    7.61    2.22
   3  38  -4    2.95    1.48
   4  38  -4   52.23    4.29
   4  38   4   44.27    3.70
  -4  38  -4   42.89    3.82
  -4  38   4   49.76    3.89
   4  38  -4   41.19    3.41
   5  38  -4   23.47    3.01
   5  38   4   17.09    2.37
  -5  38  -4   16.13    2.60
  -5  38   4   14.97    2.28
   5  38  -4   15.38    2.16
   0   1   5    6.12    3.53
   0  -1   5    6.85    3.34
   0   1   5    8.66    4.07
  -1  -1   5 1383.45   31.25
  -1   1   5 1506.35   33.23
   1   1   5 1519.49   33.53
   1  -1   5 1426.24   31.83
   1   1   5 1478.22   33.53
   2   1   5  107.42    9.19
   2  -1   5   95.82    8.46
  -2   1   5   99.51   14.91
  -2   1   5   98.81    8.84
  -2  -1   5   93.92    8.55
  -2  -1   5  107.08   15.89
   2  -1   5   98.92    8.14
   2   1   5  109.00    9.73
  -3  -1   5  122.87    9.56
  -3   1   5  132.39   10.04
  -3   1   5  132.78   17.10
   3  -1   5  125.09    9.72
  -3  -1   5  136.84   17.86
   3   1   5  140.28   10.47
   3   1   5  136.34   11.08
   3  -1   5  143.71   10.07
  -4  -1   5  187.72   22.30
  -4   1   5  184.64   11.96
  -4   1   5  174.09   20.32
   4   1   5  194.88   12.48
   4  -1   5  183.30   11.82
  -4  -1   5  177.43   11.64
   4  -1   5  193.39   12.07
   4   1   5  186.71   13.28
  -5  -1   5  662.31   42.87
  -5   1   5  653.74   40.34
  -5   1   5  618.48   21.94
   5   1   5  680.07   23.20
   5  -1   5  606.51   21.29
  -5  -1   5  582.28   21.08
   5  -1   5  641.56   22.12
   5   1   5  660.22   25.95
  -6   1   5   24.34   10.26
  -6   1   5   27.08    5.01
  -6  -1   5   20.34    4.35
  -6  -1   5   28.07   11.03
   6  -1   5   23.99    4.65
   6   1   5   24.62    4.86
   6  -1   5   26.87    5.12
   6   1   5   24.89    5.73
  -7  -1   5  218.09   27.28
  -7  -1   5  206.26   12.87
   7  -1   5  210.05   12.64
   7   1   5  241.15   14.16
  -7   1   5  227.54   26.71
  -7   1   5  225.05   13.58
   7  -1   5  237.17   14.76
   7   1   5  204.90   14.78
  -8  -1   5   17.75    4.26
  -8   1   5   17.48    4.28
  -8   1   5   18.71    9.42
   8  -1   5   16.55    3.93
  -8  -1   5   23.38   10.44
   8   1   5   20.51    4.50
   8  -1   5   18.46    4.61
   8   1   5   16.49    4.56
  -9  -1   5  118.53    9.89
   9  -1   5  121.04    9.63
   9   1   5  136.52   10.57
  -9  -1   5  128.18   23.45
  -9   1   5  128.53   10.44
  -9   1   5   99.28   19.85
   9  -1   5  114.24   10.62
   9   1   5  104.33   10.83
 -10  -1   5    6.43    2.85
  10  -1   5    7.54    2.82
 -10  -1   5    4.75    7.75
 -10   1   5    4.80    7.19
 -10   1   5    4.26    2.65
  10  -1   5    4.34    2.87
  11  -1   5  192.13   12.20
 -11  -1   5  158.31   28.46
 -11   1   5  155.03   26.62
 -11  -1   5  199.73   12.77
  11  -1   5  178.49   13.91
 -12   1   5   43.17   16.43
 -12  -1   5   33.84   15.13
 -13   1   5   95.05   25.17
 -13  -1   5  105.02   27.36
 -14   1   5   16.44   13.99
 -14  -1   5    9.90   11.67
 -15   1   5   83.45   29.67
 -15  -1   5  101.45   33.81
 -16  -1   5  141.58   39.72
 -16   1   5  121.24   35.11
 -17  -1   5  118.30   38.37
 -17   1   5   77.74   31.33
 -18   1   5  255.93   52.32
 -18  -1   5  361.46   62.28
 -19  -1   5    8.01   15.25
 -19   1   5   -1.70   11.62
 -20   1   5  119.56   34.23
 -20  -1   5  153.10   39.27
 -26   1  -5   17.67    3.62
 -26   1   5   14.27    4.95
 -26  -1   5   19.78    5.70
  27   1   5   16.91    3.91
  27   1  -5   16.70    4.24
 -27  -1   5   25.16    5.99
 -27   1   5   19.70    5.76
  28   1   5    2.44    2.09
  28   1  -5    2.39    2.76
  28  -1   5    3.61    2.32
 -28   1   5    3.77    3.97
 -28  -1   5   10.23    4.42
  29  -1   5   23.71    4.14
  29  -1  -5   28.02    4.86
  29   1   5   20.05    4.01
  29   1  -5   25.19    4.79
 -29   1   5   26.89    6.48
 -29  -1   5   26.90    6.36
  30   1   5    5.68    2.56
  30   1  -5    4.24    2.84
  30  -1   5    4.84    2.30
  30  -1  -5    2.30    2.64
 -30   1   5    4.87    3.55
 -30  -1   5    5.51    3.93
  31   1  -5   28.94    5.01
  31  -1  -5   27.05    4.76
 -31   1   5   29.28    6.74
 -31  -1   5   25.24    5.98
 -32   1   5   19.41    5.93
 -32  -1   5   21.63    5.92
 -33   1   5   90.09   10.94
 -33  -1   5   90.68   10.14
 -34   1   5   82.14    9.94
 -35  -1   5  340.55   20.12
 -35   1   5  327.76   19.92
   0   3   5   14.49    5.15
   0   3   5    6.37    4.36
   1   3   5 1707.81   37.46
  -1   3   5 1640.12   36.59
  -1   3   5 1426.55   34.53
   1   3   5 1534.00   38.90
  -2   3   5  160.81   18.08
  -2  -3   5  180.71   20.24
   2   3   5  190.65   12.84
  -2   3   5  174.22   11.90
   2   3   5  161.58   13.14
   3   3   5  234.72   14.21
  -3   3   5  209.30   13.12
  -3   3   5  182.56   19.22
  -3  -3   5  207.68   22.46
   3   3   5  214.57   15.53
  -4  -3   5   78.90   15.02
   4  -3   5   74.98    7.80
  -4  -3   5   66.95    7.63
  -4   3   5   82.09    8.44
  -4   3   5   61.31   11.80
   4   3   5   89.00    8.99
   4  -3   5   70.61    6.33
   4   3   5   88.97   10.71
  -5   3   5  114.27   16.09
  -5  -3   5  107.43    9.75
   5  -3   5  116.29    9.67
  -5   3   5  131.01   10.63
  -5  -3   5  135.28   20.39
   5   3   5  149.08   11.66
   5  -3   5  121.90    8.67
   5   3   5  130.28   13.15
  -6   3   5   20.25    4.40
  -6   3   5   11.06    6.78
  -6  -3   5   19.29    9.73
  -6  -3   5   13.11    3.57
   6   3   5   20.52    4.83
   6  -3   5   12.94    3.49
   6   3   5   14.28    4.70
   6  -3   5   15.87    3.45
  -7  -3   5   31.42    5.39
   7  -3   5   32.40    5.19
  -7   3   5   36.86   11.14
  -7  -3   5   45.22   14.13
   7   3   5   23.28    5.50
   7  -3   5   38.12    5.25
  -8  -3   5   44.14    6.38
  -8   3   5   42.81   12.63
  -8  -3   5   46.91   14.43
   8  -3   5   43.80    5.93
   8  -3   5   51.66    6.28
   8   3   5   30.06    6.30
  -9  -3   5   45.83   13.94
  -9   3   5   36.76   11.73
   9  -3   5   39.87    5.63
  -9  -3   5   39.51    6.00
   9  -3   5   49.15    6.57
 -10  -3   5   19.72    4.23
 -10   3   5   25.01   10.82
 -10  -3   5   37.48   14.51
  10  -3   5   28.21    4.89
 -11  -3   5   21.56    4.61
 -11   3   5   13.44    9.34
 -11  -3   5   29.31   13.24
  11  -3   5   19.49    4.09
 -12   3   5  140.09   24.90
 -12  -3   5  157.66   29.30
 -13  -3   5   26.94   14.55
 -13   3   5   28.09   13.67
 -14   3   5   13.60   11.54
 -14  -3   5   25.20   16.34
 -15   3   5  146.58   32.77
 -15  -3   5  216.00   43.04
 -16   3   5  398.00   55.40
 -16  -3   5  550.80   70.49
 -17   3   5  133.36   34.23
 -17  -3   5  188.52   44.92
 -18   3   5  866.33   86.18
 -18  -3   5 1135.88  105.39
 -19   3   5  108.20   29.78
 -19  -3   5  187.46   43.27
 -25  -3   5    8.51    4.12
  26   3   5   32.11    5.19
  26   3  -5   27.89    5.20
 -26   3   5   29.21    4.67
 -26   3  -5   23.69    4.14
 -26   3   5   31.29    7.09
 -26  -3   5   28.91    6.22
 -27   3   5   18.49    4.02
 -27   3  -5   12.74    3.38
  27   3   5   17.57    4.28
  27   3  -5   16.19    4.37
 -27  -3   5   19.32    5.32
 -27   3   5   18.88    5.60
 -28   3  -5    5.36    2.73
  28   3   5    3.34    2.84
  28   3  -5    6.44    3.77
 -28  -3   5    6.60    3.97
 -28   3   5    5.70    4.09
  29   3   5   12.46    3.77
  29   3  -5   12.25    4.27
 -29   3   5    9.25    4.50
 -29  -3   5   12.91    4.71
  30   3   5   10.64    3.24
  30   3  -5    7.54    3.27
  30  -3   5    5.15    2.54
  30  -3  -5    2.97    2.59
 -30   3   5    6.69    3.96
  31  -3  -5    2.46    2.27
  31   3  -5    3.42    2.85
 -31   3   5   -0.06    3.58
 -32   3   5   -1.91    4.54
 -33   3   5   10.41    5.01
 -34   3   5    9.81    5.03
 -35  -3   5  156.47   13.19
 -35   3   5  142.48   13.01
   0   5   5    2.17    3.13
   1   5   5  245.01   17.40
  -1   5   5  212.14   15.07
  -2   5   5  311.48   24.03
  -2  -5   5  334.40   26.95
  -2   5   5  281.20   16.61
  -2   5   5  347.06   15.72
   2   5   5  338.28   21.19
  -3  -5   5  173.72   20.09
  -3   5   5  128.62   16.09
  -3   5   5  176.80   11.54
   3   5   5  168.75   15.93
  -4  -5   5   48.00   11.34
  -4   5   5   37.31    8.91
  -4   5   5   51.40    6.56
   4   5   5   51.21    9.46
  -5  -5   5   65.45   13.87
  -5   5   5   48.81   10.63
  -5   5   5   68.07    7.73
   5   5   5   58.20    9.58
  -6   5   5  298.78   25.23
  -6  -5   5  380.76   34.25
  -6   5   5  377.04   17.93
   6   5   5  284.15   19.57
  -7   5   5    6.28    5.53
  -7  -5   5   15.37    9.20
   7   5   5    4.19    3.26
  -8  -5   5  439.66   39.59
  -8   5   5  353.73   29.80
   9  -5   5    9.92    3.30
  -9  -5   5   10.83    3.62
  -9   5   5   11.57    7.15
  -9  -5   5    9.61    8.08
  10  -5   5  455.90   19.50
 -10  -5   5  460.28   20.52
 -10   5   5  406.98   35.83
 -10  -5   5  502.99   44.70
 -11  -5   5    7.20    3.08
  11  -5   5    9.98    3.28
 -11   5   5    8.87    7.29
 -11  -5   5    8.70    8.29
 -12   5   5  293.21   34.08
 -12  -5   5  322.17   38.76
 -13   5   5   59.85   16.78
 -13  -5   5   78.22   20.86
 -14   5   5   20.08   12.35
 -14  -5   5   36.19   16.54
 -15   5   5  257.99   38.26
 -15  -5   5  336.56   47.91
 -16   5   5  464.09   53.44
 -16  -5   5  613.59   65.55
 -17   5   5   44.01   20.01
 -17  -5   5   49.55   21.69
 -18   5   5  837.46   75.85
 -18  -5   5  968.37   86.22
 -19   5   5  146.06   33.10
 -19  -5   5  189.09   39.14
 -25   5  -5   21.26    3.98
 -26   5   5    4.08    2.77
 -26   5  -5    3.04    2.09
  26   5   5    3.73    3.08
  26   5  -5    5.25    3.17
 -26   5   5    7.02    4.87
 -27   5   5    4.54    2.66
 -27   5  -5    6.56    2.69
  27   5   5    5.26    2.85
  27   5  -5    6.37    3.52
 -27   5   5    2.72    3.94
 -28   5   5    9.71    3.17
 -28   5  -5   12.29    3.12
  28   5   5   10.40    3.61
  28   5  -5   14.82    4.34
 -28   5   5    9.46    4.62
  29   5   5   15.12    3.82
  29   5  -5   15.16    4.47
 -29   5   5   16.01    3.81
 -29   5  -5   14.65    3.27
 -29   5   5   13.52    5.08
  30   5   5   32.70    5.15
  30   5  -5   34.76    5.75
 -30   5   5   35.83    7.59
  31   5  -5   17.42    4.19
  31  -5  -5   15.72    3.85
 -31   5   5   14.92    5.53
 -32   5   5   47.00    8.28
 -33   5   5   52.53    8.78
 -34   5   5  140.95   13.24
 -35   5   5   22.99    5.77
   0   7   5   17.00    7.88
   0   7   5   15.39    4.52
   1   7   5 1967.61   40.81
  -1   7   5 2088.71   51.47
   1   7   5 2293.85   58.70
   1   7   5 2126.51   36.76
  -1   7   5 2177.44   39.37
   2   7   5  712.62   27.96
  -2   7   5  679.74   27.90
   2   7   5  747.94   20.76
  -2   7   5  748.96   23.82
  -3   7   5  464.44   19.34
   3   7   5  487.91   29.55
   3   7   5  447.27   15.29
  -4  -7   5  386.15   29.44
  -4   7   5  433.57   19.08
   4   7   5  414.33   26.88
  -5  -7   5  106.12   16.48
  -5   7   5   83.24   12.40
  -5   7   5  119.70   10.44
   5   7   5   85.79   11.88
  -6  -7   5   10.26    6.63
  -6   7   5    3.39    4.61
  -6   7   5    5.37    3.11
   6   7   5    2.45    3.95
  -7  -7   5  170.66   22.57
  -7   7   5  124.90   16.69
  -7   7   5  173.19   12.89
   7   7   5   99.98   12.37
  -8   7   5   10.75    6.40
  -8  -7   5   16.42    9.00
  -8   7   5    9.45    3.62
  -9   7   5    5.05    4.96
  -9  -7   5    6.82    7.56
  -9   7   5    3.96    3.12
 -10   7   5   34.31   10.87
 -10  -7   5   33.44   12.19
 -10   7   5   30.40    6.31
 -11   7   5   40.28   12.28
 -11  -7   5   43.80   13.83
  11  -7   5   38.68    6.17
 -11   7   5   40.83    7.39
 -12  -7   5   98.46   20.31
 -12   7   5   64.53   15.70
 -13  -7   5  131.58   24.31
 -13   7   5  102.83   20.48
 -14   7   5   51.05   15.57
 -14  -7   5   43.22   15.21
 -15  -7   5  495.24   50.08
 -15   7   5  391.11   43.05
 -16   7   5  161.48   29.21
 -16  -7   5  162.25   30.81
 -17  -7   5  221.12   36.63
 -17   7   5  203.03   33.84
 -18   7   5  194.65   34.12
 -18  -7   5  269.60   40.78
 -19   7   5   68.82   21.81
 -19  -7   5   72.23   22.04
  25   7  -5   26.88    5.72
 -25   7   5   20.96    4.35
 -25   7  -5   18.25    3.69
 -25   7   5   17.20    6.05
  26   7   5   19.86    4.85
  26   7  -5   23.12    5.43
 -26   7   5   16.09    4.00
 -26   7  -5   16.15    3.60
 -26   7   5   17.11    6.37
 -27   7   5   11.82    3.71
 -27   7  -5   15.46    3.43
  27   7   5   11.75    3.77
  27   7  -5   16.31    4.77
 -27   7   5   11.61    5.56
 -28   7   5    3.58    2.80
 -28   7  -5    2.63    1.95
  28   7   5    3.42    3.02
  28   7  -5    3.97    3.14
 -28   7   5    4.03    4.18
 -29   7   5    4.17    2.50
 -29   7  -5    3.94    2.33
  29   7   5    4.79    2.72
  29   7  -5    3.22    3.06
 -29   7   5    3.16    3.95
 -30   7  -5    4.12    2.21
  30   7  -5    4.07    3.04
 -30   7   5    5.44    4.07
  31   7  -5    5.37    3.04
 -31   7   5    4.54    4.26
 -32   7   5   43.42    8.07
 -33   7   5   82.08   10.27
 -34   7   5   78.90    9.90
 -34   7   5   69.99    8.35
   0   9   5    0.27    2.37
   0   9   5    2.48    2.21
   0   9   5    4.83    4.75
   1   9   5  191.30   16.08
  -1   9   5  195.43   17.79
   1   9   5  213.86   20.09
   1   9   5  186.11   11.30
  -1   9   5  179.12   11.60
   2   9   5  529.90   28.17
   2   9  -5  484.82   24.12
  -2   9   5  522.97   26.92
   2   9   5  493.53   17.64
  -2   9   5  499.22   19.71
   2   9   5  589.32   34.08
  -3   9   5   78.83   10.34
   3   9   5   83.60    7.12
  -3   9   5   74.85    8.05
   3   9   5   88.63   13.94
  -4  -9   5  181.18   19.27
  -4   9   5  167.86   17.10
   4   9   5  211.49   10.74
  -4   9   5  198.15   13.18
   4   9   5  209.04   19.99
  -5   9   5  212.09   19.42
  -5  -9   5  260.72   23.54
  -5   9   5  267.84   15.58
   5   9   5  235.42   20.27
  -6   9   5   88.37   12.90
  -6  -9   5   95.96   15.21
  -6   9   5  101.69    9.98
   6   9   5   68.64   11.13
  -7   9   5  325.65   25.63
  -7  -9   5  406.87   32.23
  -7   9   5  373.79   19.48
  -8   9   5   17.11    7.02
  -8  -9   5   15.44    7.88
  -8   9   5   15.66    4.82
   8   9   5    9.43    4.49
  -9   9   5  249.85   24.71
  -9  -9   5  282.77   29.59
  -9   9   5  242.84   16.78
 -10   9   5   81.86   15.34
 -10  -9   5   81.44   16.41
 -10   9   5   82.01   10.27
 -11  -9   5  113.68   20.57
 -11   9   5   87.10   16.59
 -11   9   5   92.15   11.10
 -12   9   5   13.51    8.05
 -12  -9   5   12.00    8.61
 -12   9   5   12.90    5.13
 -13   9   5   79.80   17.84
 -13  -9   5  104.09   21.20
 -13   9   5   70.90   10.16
 -14  -9   5   95.32   20.42
 -14   9   5   90.95   19.84
 -15  -9   5    3.79    6.59
 -15   9   5    5.55    7.22
 -16   9   5   94.99   21.57
 -16  -9   5  103.41   22.94
 -17  -9   5   21.28   12.68
 -17   9   5    6.01    9.41
 -18  -9   5  312.61   41.03
 -18   9   5  299.85   40.28
 -23   9   5   71.36   11.03
 -24   9   5   11.06    5.94
 -25   9   5   52.95    6.27
 -25   9  -5   44.63    5.49
  25   9   5   50.73    6.83
  25   9  -5   61.71    8.19
 -25   9   5   55.57    9.56
 -26   9   5    5.68    2.99
 -26   9  -5    3.26    2.08
  26   9   5    2.48    2.47
  26   9  -5    4.32    2.95
 -26   9   5    8.62    5.08
  27   9  -5   31.38    5.89
  27   9   5   30.61    5.48
 -27   9   5   31.83    5.04
 -27   9  -5   26.24    4.10
 -27   9   5   33.49    7.39
 -28   9   5    5.56    2.71
 -28   9  -5    4.11    2.05
  28   9   5    4.08    2.77
  28   9  -5    4.61    3.16
 -28   9   5    4.08    4.28
 -29   9  -5   16.24    3.35
  29   9   5   16.73    4.06
  29   9  -5   17.73    4.59
 -29   9   5   20.09    4.14
 -29   9   5   21.15    6.20
 -30   9  -5    5.32    2.14
  30   9  -5    3.70    2.66
 -30   9   5    5.52    4.21
 -31   9   5    6.48    4.29
 -32   9   5   49.03    7.95
 -33   9   5    7.21    3.87
 -33   9   5   11.28    4.35
 -34   9   5   79.31    8.94
 -34   9   5   76.96    7.32
   0  11  -5    1.18    2.11
   0  11   5    0.04    3.27
   0  11   5    4.63    2.89
   0  11   5    3.54    5.43
   1  11   5  306.13   23.50
  -1  11   5  322.53   21.59
  -1  11  -5  286.93   18.10
   1  11  -5  284.19   20.17
  -1  11   5  338.41   24.98
   1  11   5  326.67   26.15
  -1  11   5  290.26   16.26
   1  11   5  275.05   15.15
   2  11   5  593.09   32.59
   2  11  -5  586.14   30.54
  -2  11   5  601.79   31.22
   2  11   5  651.69   37.08
  -2  11   5  541.36   22.20
   2  11   5  562.97   21.06
   3  11  -5   65.96   11.10
   3  11   5   63.33   11.08
  -3  11   5   69.69   10.56
   3  11   5   73.36    7.50
  -3  11   5   71.26    8.52
   3  11   5   81.33   13.84
  -4  11   5  304.24   17.25
   4  11   5  324.06   26.06
  -5 -11   5   22.15    7.12
  -5  11   5   15.61    5.89
   5  11   5   19.23    6.85
  -5  11   5   21.54    5.15
  -6  11   5   15.25    6.27
  -6 -11   5   21.73    7.77
   6  11   5   16.27    5.79
  -6  11   5   19.80    4.91
  -7 -11   5   73.62   13.52
  -7  11   5   58.67   10.97
  -7  11   5   69.29    8.90
   7  11   5   46.06    9.25
  -8 -11   5   24.69    8.63
  -8  11   5   22.51    7.65
   8  11   5   14.71    5.47
  -8  11   5   26.09    6.14
  -9 -11   5  194.93   23.50
  -9  11   5  161.42   19.56
  -9  11   5  147.39   13.55
 -10  11   5   47.80   11.65
 -10 -11   5   63.11   14.64
 -10  11   5   44.13    8.17
 -11  11   5   86.22   15.98
 -11 -11   5  102.78   18.98
 -11  11   5   79.21   10.98
 -12  11   5  127.50   20.55
 -12 -11   5  151.15   23.35
 -12  11   5  113.21   13.18
 -13 -11   5  138.41   23.51
 -13  11   5  126.54   21.64
 -13  11   5  105.00   13.02
 -14 -11   5  620.16   50.44
 -14  11   5  564.10   46.44
 -14  11   5  492.37   27.77
 -15  11   5  906.89   60.99
 -15  11   5  779.55   36.24
 -16 -11   5  646.93   54.08
 -16  11   5  560.61   49.85
 -17  11   5  263.83   35.81
 -17 -11   5  263.69   35.83
 -18  11   5  277.91   20.76
 -19  11   5  141.09   15.41
 -20  11   5  245.27   20.24
 -21  11   5  387.89   24.92
 -22  11   5  133.05   15.35
 -23  11   5   48.60    9.38
 -24  11   5   12.21    3.38
 -24  11  -5    5.36    2.16
  24  11  -5    5.14    3.18
 -24  11   5   10.92    5.63
 -25  11   5   33.38    5.31
 -25  11  -5   27.82    4.35
  25  11   5   28.56    5.42
  25  11  -5   38.12    6.61
 -25  11   5   37.27    8.30
 -26  11   5   15.26    3.80
 -26  11  -5   11.85    3.04
  26  11   5   12.57    3.80
  26  11  -5   12.65    4.30
 -26  11   5   17.60    6.18
 -27  11   5   20.24    4.14
 -27  11  -5   15.45    3.37
  27  11   5   16.43    4.13
  27  11  -5   22.35    4.96
 -27  11   5   25.53    6.80
 -28  11   5    4.96    2.61
 -28  11  -5    5.11    2.08
 -28  11   5    6.19    4.58
 -29  11  -5    5.54    2.26
 -29  11   5   14.21    5.54
 -30  11  -5   19.03    3.42
 -30  11   5   27.83    6.42
 -31  11   5   29.89    6.22
 -31  11   5   33.44    6.49
 -32  11   5   78.58    9.17
 -32  11   5   89.60    8.92
 -33  11   5   47.87    6.97
 -33  11   5   55.03    6.42
 -34  11   5   46.50    6.26
   0  13   5   -9.29    5.11
   0  13  -5   -1.56    3.83
   0  13   5    4.10    3.48
   0  13   5    1.47    5.03
  -1  13  -5  455.36   26.58
  -1  13   5  531.47   31.28
   1  13  -5  496.07   30.05
   1  13   5  503.05   32.32
  -1  13   5  542.23   32.78
   1  13   5  555.94   34.37
  -1  13   5  435.25   22.09
   1  13   5  458.85   22.56
   2  13   5  288.95   24.55
   2  13  -5  305.35   24.38
  -2  13   5  321.61   24.31
   2  13   5  363.68   28.48
  -2  13   5  278.75   17.83
   2  13   5  292.82   17.69
   3  13  -5  276.40   23.68
   3  13   5  254.54   22.48
  -3  13   5  278.53   21.47
   3  13   5  279.51   24.98
  -3  13   5  239.70   16.68
   3  13   5  277.69   16.87
  -4  13   5  173.12   14.15
   4  13   5  197.11   21.14
  -5  13   5  208.48   15.68
   5  13   5  225.21   21.66
   6  13   5   21.33    6.96
  -6  13   5   25.63    5.87
  -7  13   5   70.41    9.55
   7  13   5   76.86   12.54
   8  13   5    7.60    4.16
  -8  13   5   17.54    5.14
  -9  13   5    2.46    3.30
   9  13   5    0.36    4.34
 -10  13   5   67.69   10.02
 -11  13   5   31.95    7.44
 -12  13   5   54.34    9.68
 -13  13   5  215.40   19.20
 -14  13   5   61.14   10.79
 -15  13  -5  354.01   30.58
 -15  13   5  518.77   31.09
 -16  13   5   23.56    7.78
 -16  13  -5   12.23    7.11
 -17  13   5  102.32   12.47
 -18  13   5   94.44   12.25
 -19  13   5  663.81   31.59
 -20  13   5  162.89   16.57
 -21  13   5  685.51   33.17
 -22  13   5   21.70    7.42
 -23  13   5   36.71    5.68
 -23  13  -5   25.47    4.16
  23  13  -5   41.94    7.11
 -23  13   5   41.73    8.84
 -24  13   5   73.45    7.82
 -24  13  -5   55.29    5.97
  24  13  -5   71.47    8.74
 -25  13   5   32.44    5.44
 -25  13  -5   30.13    4.58
 -25  13   5   38.07    8.51
 -26  13   5  160.03   11.03
 -26  13   5  178.15   16.43
 -27  13   5   23.14    4.44
 -27  13  -5   15.22    3.22
 -27  13   5   23.61    7.01
 -28  13   5    5.54    2.58
 -28  13  -5    5.47    2.25
 -29  13  -5    4.73    2.20
 -29  13   5    6.94    4.48
 -30  13   5   34.00    6.83
 -30  13   5   33.38    6.52
 -31  13   5    3.28    3.76
 -31  13   5   -0.16    3.27
 -32  13   5   13.37    4.39
 -32  13   5   14.19    3.61
  33  13   5    4.23    2.24
 -33  13   5    4.50    2.71
   0  15   5   -2.89    5.18
   0  15  -5   -1.24    3.71
   0  15   5   -0.29    4.09
   0  15   5    0.90    2.76
   1  15  -5  134.99   17.19
  -1  15  -5  130.08   16.09
  -1  15   5  114.04   16.20
   1  15   5   95.22   15.06
   1  15   5   99.99   14.84
  -1  15   5   82.87   11.18
   1  15   5   92.82   11.97
  -1  15   5  108.90   15.26
   2  15   5  176.52   20.01
   2  15  -5  218.15   22.21
  -2  15   5  197.23   19.59
   2  15   5  203.34   21.36
  -2  15   5  148.46   14.75
   2  15   5  164.50   15.91
   3  15   5  421.27   30.17
   3  15  -5  508.76   33.90
  -3  15   5  463.98   28.64
   3  15   5  473.19   32.44
   4  15  -5  145.22   18.58
   4  15   5  121.84   16.09
  -4  15   5  113.88   12.59
   4  15   5  140.60   18.67
  -5  15   5  434.18   24.16
   5  15   5  518.52   34.26
   6  15   5   18.28    7.34
  -6  15   5   17.44    5.41
  -7  15   5   49.30    8.49
   7  15   5   50.98   11.04
  -8  15   5  172.09   15.56
   8  15   5  187.44   20.83
  -9  15   5   47.91    8.66
   9  15   5   60.89   12.77
 -10  15   5  166.77   15.80
  10  15   5  213.30   23.67
 -11  15   5   89.32   12.13
  11  15   5  103.83   17.50
 -12  15   5   22.27    6.89
 -13  15  -5  124.89   18.67
 -13  15   5  180.80   18.71
 -14  15   5   29.88    8.37
 -14  15  -5   16.53    7.62
 -15  15   5  318.21   20.59
 -15  15  -5  191.10   22.27
 -16  15   5   69.04   10.06
 -17  15   5   65.79   10.15
 -18  15   5  142.69   14.69
 -19  15   5  297.68   21.08
 -20  15   5   79.67   11.62
 -21  15   5  226.77   19.03
 -22  15   5   75.01    7.83
 -22  15  -5   65.43    6.63
 -22  15   5   87.73   12.25
 -23  15   5   64.72    7.44
 -23  15  -5   51.41    6.09
 -24  15   5   47.56    6.52
 -24  15  -5   43.11    5.50
 -24  15   5   57.82   10.17
 -25  15   5   30.60    5.35
 -25  15  -5   28.13    4.74
 -25  15   5   31.07    7.94
 -26  15   5   57.01    6.76
 -26  15  -5   50.53    5.78
 -26  15   5   63.35   10.06
 -27  15   5    8.06    2.90
 -27  15  -5    8.48    2.59
 -27  15   5   12.96    5.47
 -27  15   5   11.39    4.73
 -28  15  -5   19.68    3.45
 -28  15   5   33.13    7.24
 -28  15   5   38.49    6.76
 -29  15   5   35.75    6.92
 -30  15   5   74.53    8.88
 -31  15   5  147.09   11.22
 -32  15   5  101.48    8.55
  32  15   5   99.99    6.90
   0  17   5   -2.72    5.86
   0  17   5    1.05    3.25
   0  17   5   -0.46    4.26
   1  17   5  104.73   16.38
  -1  17   5  133.44   18.26
  -1  17   5  146.31   17.49
   1  17   5  119.38   16.14
  -1  17   5   68.13   11.30
   1  17   5   71.74   12.10
   2  17   5  986.19   47.87
  -2  17   5 1032.19   44.32
   2  17   5  999.53   45.81
  -2  17   5  565.90   30.74
   2  17   5  610.84   35.20
   3  17   5  415.26   31.48
  -3  17   5  476.33   29.46
   3  17   5  483.65   32.92
   4  17   5 1206.01   51.94
   4  17   5 1358.56   55.70
   5  17   5  348.71   28.17
   5  17   5  375.93   30.16
  -6  17   5  153.85   15.53
   6  17   5  231.90   23.96
   7  17   5   15.16    7.52
  -7  17   5    9.20    4.40
  -8  17   5   31.09    7.45
   8  17   5   49.09   11.85
  -9  17   5   83.54   11.77
   9  17   5  137.47   19.44
  10  17   5   42.58   11.77
 -10  17   5   29.03    7.35
  11  17   5   31.34   11.08
 -11  17   5   26.87    7.39
 -12  17   5  116.53   14.99
  12  17   5  173.72   23.96
 -13  17  -5   30.70    9.32
 -14  17   5  235.24   17.49
 -15  17   5   88.01   11.12
 -16  17   5   66.63    9.78
 -17  17   5   53.77    9.01
 -18  17   5    2.87    3.48
 -19  17   5   19.89    6.02
 -20  17   5   10.32    3.28
 -20  17   5    9.46    4.83
 -21  17   5    8.86    3.41
 -21  17  -5    6.90    2.65
 -21  17   5    9.64    4.91
 -22  17   5    3.22    2.23
 -22  17  -5    2.76    2.10
 -22  17   5    6.93    5.19
 -23  17   5   10.15    3.48
 -23  17  -5    9.91    2.98
 -23  17   5   18.19    6.47
 -24  17   5   35.00    5.85
 -24  17  -5   28.64    4.69
 -24  17   5   45.34    9.06
 -25  17   5   13.49    3.80
 -25  17  -5   12.29    3.16
 -25  17   5   16.77    6.28
 -26  17   5   10.72    3.40
 -26  17  -5    8.24    2.71
 -26  17   5   16.90    6.16
 -27  17  -5   15.29    3.25
 -27  17   5   23.89    6.19
 -28  17   5    8.72    4.24
 -29  17   5    5.95    3.58
 -30  17   5   27.80    5.32
  30  17   5   30.40    4.94
 -31  17   5   79.44    7.31
  31  17   5   85.59    6.73
   0  19   5   -0.74    4.19
   0  19   5   -1.75    4.14
   1  19   5   19.01    7.39
  -1  19   5  118.31   15.45
   1  19   5  107.52   15.17
  -1  19   5   43.22    9.54
  -2  19   5  304.69   24.02
   2  19   5  291.33   24.66
  -3  19   5   24.07    7.12
   3  19   5   41.66   10.21
   4  19   5  485.30   33.02
  -4  19   5  260.24   21.48
   5  19   5  107.93   16.44
  -5  19   5   62.69   10.61
  -6  19   5  153.96   16.30
   6  19   5  311.72   28.43
  -7  19   5  199.10   18.38
   7  19   5  360.09   31.44
  -8  19   5   89.60   12.73
   8  19   5  154.42   21.38
  -9  19   5  111.71   14.17
   9  19   5  190.46   23.84
  10  19   5   84.63    9.70
 -10  19   5   46.95    9.44
  10  19   5   84.28   16.67
  11  19   5   86.06    9.95
 -11  19  -5  106.24    9.37
  12  19   5  215.74   15.00
 -12  19  -5  215.07   12.94
 -13  19  -5  289.38   14.66
  13  19   5  291.74   17.53
 -14  19   5  179.97   15.13
 -15  19   5   49.92    8.39
 -16  19   5   62.98    9.36
 -17  19   5   78.04   10.16
 -18  19   5  118.66   12.50
 -19  19   5   15.09    4.05
 -19  19   5   13.34    5.17
 -20  19   5   49.19    6.72
 -20  19  -5   38.99    5.48
 -20  19   5   47.34    8.51
 -21  19   5   33.72    5.69
 -21  19  -5   23.84    4.34
 -21  19   5   32.81    7.43
 -22  19   5   67.87    7.64
 -22  19  -5   61.53    6.64
 -23  19   5   32.95    5.59
 -23  19  -5   24.40    4.41
 -23  19   5   37.99    7.55
 -24  19   5   23.53    4.60
 -24  19  -5   16.58    3.59
 -24  19   5   25.58    6.29
 -25  19   5   28.94    4.84
 -25  19  -5   26.27    4.32
 -25  19   5   32.28    6.96
 -26  19  -5    8.81    2.70
 -26  19   5   21.54    5.85
  27  19   5   57.71    6.86
 -27  19   5   59.91    8.10
  28  19   5   19.57    4.51
 -28  19   5   24.49    5.26
  29  19   5   12.70    3.51
 -29  19   5    8.87    3.19
  30  19   5   19.96    3.70
   0  21   5    0.33    3.46
   0  21   5    1.60    3.51
  -1  21   5  193.91   19.24
   1  21   5  208.46   20.68
  -2  21   5   22.34    7.77
  -2  21   5   36.77    8.84
   2  21   5   35.80    9.13
  -3  21   5    0.93    3.61
   3  21   5    5.06    4.86
  -4  21   5    8.28    5.11
   4  21   5   15.45    6.12
  -5  21   5   18.60    6.13
   5  21   5   29.34    9.09
   6  21   5   18.62    5.07
  -6  21  -5   14.74    3.98
  -6  21   5   11.23    5.34
   6  21   5   22.20    8.31
  -7  21  -5   91.43    8.62
   7  21   5   83.88    9.39
  -8  21  -5  109.37    9.38
   8  21   5  116.12   10.87
  -9  21  -5   39.89    5.91
   9  21   5   49.82    7.66
  10  21   5    7.21    4.64
 -10  21  -5   11.18    3.59
  11  21   5  282.46   17.65
 -11  21  -5  297.09   15.58
 -12  21  -5  628.16   22.41
  12  21   5  601.54   25.08
 -13  21  -5  601.01   21.71
  13  21   5  619.80   25.34
  14  21   5  861.82   29.60
 -14  21  -5  897.96   25.96
  15  21   5  297.13   17.61
 -15  21  -5  313.04   15.09
 -16  21   5   23.28    5.15
  16  21   5   22.63    5.92
 -17  21   5   12.21    3.90
  17  21   5    8.40    4.45
 -18  21   5   92.13    9.09
 -18  21  -5   76.71    7.67
  18  21   5   83.22    9.24
 -19  21   5   42.57    6.27
 -19  21  -5   42.84    5.79
  19  21   5   43.43    6.86
 -19  21   5   40.49    6.97
 -20  21  -5   12.83    3.62
 -20  21   5   17.14    4.44
  20  21   5   17.76    4.93
 -20  21   5   18.61    5.25
 -21  21   5  192.15   12.51
 -21  21  -5  168.87   10.98
 -21  21   5  182.59   14.12
  21  21   5  188.83   12.91
 -22  21   5  285.52   14.79
 -22  21  -5  260.41   13.31
  22  21   5  280.31   15.89
 -22  21   5  299.07   17.50
 -23  21   5  212.03   12.45
 -23  21  -5  190.04   11.17
 -23  21   5  219.76   15.08
  23  21   5  229.92   13.63
 -24  21   5  147.74   10.07
 -24  21  -5  134.52    9.12
  24  21   5  148.14   11.17
 -24  21   5  160.90   12.66
 -25  21  -5   34.63    4.70
  25  21   5   48.78    6.68
 -25  21   5   50.32    7.19
  26  21   5    2.39    2.95
 -26  21   5    3.28    2.82
 -27  21   5   10.13    3.27
  27  21   5   10.91    3.39
  28  21   5   51.73    5.68
  29  21   5   15.30    3.08
   0  23   5   -1.80    3.51
   0  23  -5    0.38    2.67
   1  23  -5   38.29    6.09
   1  23   5   44.23    6.29
  -1  23  -5   40.27    6.04
  -1  23   5   42.21    6.11
  -2  23  -5   64.35    7.30
   2  23   5   66.54    7.85
  -2  23   5   68.03    7.73
  -3  23  -5  110.15    9.23
  -3  23   5  125.14   10.55
   3  23   5  127.79   10.77
  -4  23  -5  151.96   10.90
   4  23   5  153.10   11.77
  -5  23  -5  210.65   12.75
   5  23   5  205.02   13.61
   6  23   5  105.78   10.40
  -6  23  -5  116.70    9.76
   7  23   5   86.22    9.54
  -7  23  -5   93.11    8.75
   8  23   5   79.53    9.27
  -8  23  -5   82.02    8.31
  -9  23  -5    1.28    2.76
   9  23   5    4.26    3.73
 -10  23  -5  118.78    9.98
  10  23   5  130.21   11.93
  11  23   5  214.28   15.55
 -11  23  -5  208.24   13.05
 -12  23  -5   56.85    7.22
  12  23   5   41.92    8.12
 -13  23  -5  147.91   10.96
  13  23   5  181.45   14.27
 -14  23   5   67.40    8.59
  14  23   5   64.84    8.88
 -14  23  -5   67.40    7.53
 -15  23   5   66.13    8.22
  15  23   5   69.86    8.92
 -15  23  -5   64.39    7.12
 -16  23  -5  108.13    9.25
 -16  23   5  120.17   10.39
  16  23   5  119.93   11.08
 -17  23  -5   17.84    4.14
 -17  23   5   18.65    4.46
  17  23   5   22.68    5.83
 -18  23  -5  196.11   11.97
 -18  23   5  202.88   12.78
  18  23   5  194.18   13.20
 -19  23  -5   82.17    7.74
 -19  23   5   80.03    8.01
  19  23   5   80.37    8.76
 -20  23   5   25.36    4.85
 -20  23  -5   22.41    4.43
  20  23   5   23.11    5.44
 -21  23   5  188.86   11.67
 -21  23  -5  185.71   11.13
  21  23   5  189.18   12.15
 -22  23   5   77.35    7.60
 -22  23  -5   81.67    7.31
  22  23   5   85.68    8.76
 -23  23   5  164.77   10.04
 -23  23  -5  165.12    9.89
  23  23   5  185.06   11.53
  24  23   5    2.61    3.25
  25  23   5   47.41    5.87
  26  23   5   28.65    4.46
  27  23   5   88.74    6.90
  28  23   5    3.06    2.24
   0  25   5   -1.99    3.27
   0  25  -5   -0.33    3.52
   1  25   5   10.14    3.57
  -1  25  -5   12.80    3.73
   1  25  -5   12.64    3.94
  -1  25   5    9.93    3.41
   2  25   5   23.11    4.68
  -2  25   5   25.06    4.93
  -2  25  -5   23.79    4.68
   2  25  -5   25.72    5.32
  -3  25  -5  113.27    9.51
   3  25   5  108.96    9.93
   3  25  -5  111.09   10.09
   4  25  -5   91.79    9.58
  -4  25  -5   95.74    8.89
   4  25   5   95.07    9.96
  -5  25  -5  525.14   19.98
   5  25   5  517.19   21.79
  -6  25  -5  353.10   16.77
   6  25   5  360.42   18.73
   7  25   5  273.70   16.37
  -7  25  -5  285.31   14.93
  -8  25  -5  158.32   11.23
   8  25   5  143.41   12.19
  -9  25  -5   22.52    4.66
   9  25   5   12.36    4.49
 -10  25   5   21.97    4.87
 -10  25  -5   21.76    4.75
  10  25   5   23.38    6.24
 -11  25   5  117.68   10.63
  11  25   5  124.65   11.65
 -11  25  -5  141.64   10.48
 -12  25   5   94.05    9.32
  12  25   5   99.81   10.67
 -12  25  -5  116.24    9.59
 -13  25   5  105.56    9.80
  13  25   5  101.13   10.53
 -14  25  -5   57.32    7.15
 -14  25   5   54.97    7.11
  14  25   5   57.18    8.03
 -14  25  -5   60.07    6.79
 -15  25  -5   45.01    6.25
 -15  25   5   31.58    5.56
  15  25   5   36.20    6.55
 -16  25  -5  125.78    9.73
 -16  25   5  130.95   10.11
  16  25   5  131.64   11.03
 -17  25   5   29.04    4.90
 -17  25  -5   38.28    5.44
  17  25   5   31.73    5.86
 -18  25   5   77.82    7.42
 -18  25  -5   80.76    7.52
  18  25   5   76.67    8.21
 -19  25   5    3.82    2.16
 -19  25  -5    3.04    2.22
  19  25   5   -0.48    3.64
 -20  25   5    2.58    2.19
 -20  25  -5    3.25    2.11
  20  25   5    4.46    3.27
 -21  25   5   13.16    3.22
 -21  25  -5   17.31    3.51
  21  25   5   16.66    4.51
  22  25   5   18.39    4.61
  23  25   5   42.66    5.89
  24  25   5   48.33    5.73
  25  25   5   42.40    5.02
  26  25   5   14.92    3.07
   0  27  -5   12.15    4.61
   0  27   5    4.11    4.09
   1  27   5  354.80   16.64
   1  27  -5  398.53   17.86
  -1  27  -5  405.52   17.62
  -2  27  -5   17.48    4.53
   2  27   5   12.01    3.82
   2  27  -5   17.09    5.04
   3  27   5   57.75    7.23
  -3  27  -5   68.76    7.56
   3  27  -5   66.96    7.93
  -4  27   5  231.60   13.09
   4  27  -5  279.32   15.31
  -4  27  -5  286.45   14.74
   4  27   5  284.46   15.51
  -5  27   5  186.18   11.95
   5  27  -5  218.98   13.90
  -5  27  -5  221.92   13.09
   5  27   5  216.26   13.94
   6  27   5  540.33   22.02
   6  27  -5  520.84   21.04
  -6  27  -5  549.67   19.99
  -7  27   5   54.90    6.86
   7  27   5   69.27    8.85
  -7  27  -5   69.23    7.54
   7  27  -5   63.70    8.30
  -8  27   5  102.63    9.10
  -8  27  -5  122.33    9.61
   8  27  -5  107.24    9.91
   8  27   5  109.91   10.58
  -9  27   5   34.33    5.57
   9  27   5   43.83    7.01
   9  27  -5   51.36    7.10
  -9  27  -5   58.29    6.65
 -10  27  -5   88.06    8.86
 -10  27   5   79.37    8.09
 -10  27  -5   96.35    8.47
  10  27   5   86.06    9.67
 -11  27  -5  145.75   10.95
 -11  27   5  109.94    9.43
 -11  27  -5  151.43   10.29
  11  27   5  140.08   11.99
 -12  27  -5  112.83    9.50
 -12  27   5  108.81    9.19
 -12  27  -5  129.56    9.50
  12  27   5  127.67   11.16
 -13  27  -5  127.01   10.08
 -13  27   5   95.80    8.75
  13  27   5  109.64   10.34
 -13  27  -5  138.52    9.64
 -14  27  -5  115.89    9.46
 -14  27   5  106.36    9.04
  14  27   5  123.85   10.57
 -15  27  -5   32.78    5.04
 -15  27   5   23.77    4.44
  15  27   5   32.57    6.01
 -16  27  -5   28.83    4.65
 -16  27   5   30.43    4.58
  16  27   5   33.83    5.80
 -17  27  -5   19.07    3.73
 -17  27   5   11.99    3.05
  17  27   5   14.55    4.09
 -18  27   5   -1.40    2.11
 -18  27  -5    0.14    2.12
  18  27  -5   -1.62    2.95
  18  27   5   -0.61    3.59
 -19  27  -5    4.77    2.01
 -19  27   5    4.25    1.79
  19  27   5    4.14    2.80
  20  27   5   -1.48    3.00
  21  27   5   37.86    5.02
  22  27   5    1.21    2.18
  23  27   5   34.46    4.48
  24  27   5   18.64    3.28
   0  29  -5   -0.15    2.93
   1  29  -5  104.65    9.04
  -1  29  -5  104.16    8.97
  -2  29  -5    4.31    3.20
   2  29   5    7.04    3.78
   2  29  -5    4.11    3.62
  -3  29   5   41.41    5.53
  -3  29  -5   46.95    6.22
   3  29   5   43.22    6.24
   3  29  -5   52.53    6.83
  -4  29   5   75.08    7.36
  -4  29  -5   90.35    8.45
   4  29   5   83.41    8.27
   4  29  -5   86.75    8.52
  -5  29  -5   85.76    8.14
  -5  29   5   71.85    7.26
   5  29  -5   94.56    9.02
  -5  29  -5   97.12    8.54
   5  29   5   90.38    8.77
  -6  29  -5  154.20   10.86
  -6  29   5  139.01    9.89
   6  29  -5  163.76   11.32
  -6  29  -5  166.48   10.89
   6  29   5  159.30   11.74
  -7  29  -5   63.70    7.08
  -7  29   5   53.27    6.38
  -7  29  -5   63.30    6.95
   7  29  -5   65.13    7.37
   7  29   5   72.89    8.25
  -8  29  -5  145.11   10.67
  -8  29   5  112.56    9.00
   8  29   5  135.20   10.89
  -8  29  -5  145.27    9.84
   8  29  -5  136.70   10.31
  -9  29   5   34.24    5.41
  -9  29  -5   38.97    5.89
   9  29   5   46.46    7.19
  -9  29  -5   41.71    5.94
   9  29  -5   39.98    6.45
 -10  29  -5  417.00   17.52
  10  29   5  438.84   18.97
  10  29  -5  399.27   16.87
 -10  29  -5  432.91   16.36
 -11  29  -5  210.15   12.20
 -11  29   5  185.82   11.06
  11  29  -5  208.27   12.29
 -11  29  -5  233.11   11.88
  11  29   5  225.26   13.74
 -12  29  -5  214.69   12.19
 -12  29   5  194.21   11.18
 -12  29  -5  225.92   11.41
  12  29  -5  194.93   11.65
  12  29   5  215.98   13.14
 -13  29  -5   71.93    7.02
 -13  29   5   66.63    6.60
  13  29  -5   65.97    6.92
  13  29   5   72.50    7.87
 -14  29  -5    8.81    2.88
 -14  29   5   10.66    2.86
  14  29   5   14.78    4.15
  14  29  -5    5.62    2.43
 -15  29  -5   66.21    6.19
 -15  29   5   61.38    5.89
  15  29  -5   58.19    6.04
 -16  29   5   32.45    4.21
 -16  29  -5   34.25    4.45
  16  29  -5   31.93    4.47
  16  29   5   40.94    5.74
 -17  29   5   40.03    4.42
  17  29  -5   44.46    4.98
  18  29   5    8.92    3.39
  19  29   5    7.83    2.95
  20  29   5    7.26    2.66
  21  29   5   14.69    3.16
  22  29   5   21.46    3.24
   0  31  -5    0.00    2.78
  -1  31  -5    1.50    2.07
  -1  31   5    1.90    1.91
  -1  31  -5    3.84    3.24
   1  31  -5    4.20    3.18
  -2  31  -5   39.74    5.39
  -2  31   5   28.03    4.45
  -2  31  -5   45.99    6.00
   2  31  -5   42.43    6.00
  -3  31  -5    1.40    2.11
  -3  31   5    2.03    1.90
  -3  31  -5    2.27    2.79
   3  31  -5    1.29    2.70
  -4  31  -5   17.14    3.70
  -4  31   5   13.65    3.27
  -4  31  -5   18.61    4.33
   4  31  -5   25.01    4.73
  -5  31  -5   68.18    6.98
  -5  31   5   47.71    5.62
  -5  31  -5   73.35    7.02
   5  31  -5   75.72    7.39
   5  31   5   63.53    6.77
  -6  31  -5    1.92    2.34
  -6  31   5    1.21    1.87
   6  31   5    0.99    2.61
   6  31  -5    6.42    3.43
  -6  31  -5    1.81    2.67
  -7  31  -5   63.94    6.58
  -7  31   5   50.80    5.75
  -7  31  -5   67.97    6.59
   7  31  -5   63.08    6.91
   7  31   5   55.38    6.57
  -8  31  -5   47.82    5.85
  -8  31   5   37.34    4.89
   8  31   5   43.15    5.89
   8  31  -5   47.17    5.98
  -8  31  -5   47.91    5.68
  -9  31  -5  145.82    9.47
  -9  31   5  133.46    8.84
   9  31   5  161.15   10.37
  -9  31  -5  151.67    9.13
   9  31  -5  140.45    9.72
 -10  31  -5  146.55    9.41
 -10  31   5  123.56    8.33
  10  31   5  172.84   10.74
  10  31  -5  146.57    9.57
 -10  31  -5  155.53    9.27
 -11  31  -5  601.50   18.50
 -11  31   5  550.85   16.96
 -11  31  -5  589.85   16.94
  11  31   5  619.88   19.44
  11  31  -5  561.92   17.76
 -12  31  -5  103.68    7.63
 -12  31   5   88.36    6.83
  12  31   5  106.23    8.61
  12  31  -5   92.79    7.47
 -13  31   5  204.13    9.73
  13  31  -5  208.51   10.50
  14  31   5   12.63    3.52
  14  31  -5   10.14    2.94
  15  31  -5   15.36    3.16
  15  31   5   17.94    3.74
  16  31   5   42.61    4.89
  17  31   5   44.84    4.81
  18  31   5   42.43    4.52
   0  33   5   -1.34    2.05
   0  33  -5   -1.41    2.64
  -1  33   5   10.87    2.89
   1  33  -5   15.19    3.62
   1  33   5   11.63    3.05
   1  33  -5   19.16    4.23
  -1  33  -5   18.70    3.93
  -2  33   5   16.59    3.91
  -2  33  -5   17.40    3.82
  -2  33  -5   23.23    4.42
   2  33  -5   20.52    4.44
  -3  33   5   61.54    6.03
  -3  33  -5   76.78    6.80
   3  33  -5   80.51    7.29
  -4  33  -5   61.69    6.31
  -4  33   5   50.18    5.55
  -4  33  -5   61.89    6.02
   4  33  -5   66.86    6.79
  -5  33  -5   38.62    5.23
  -5  33   5   35.63    4.74
   5  33  -5   40.82    5.68
  -5  33  -5   36.42    4.76
  -6  33   5  152.40    8.95
  -6  33  -5  168.46    9.30
   6  33  -5  173.84    9.90
  -7  33   5  109.07    7.51
   7  33  -5  121.64    8.60
  -7  33  -5  119.54    7.88
  -8  33   5  206.05    9.85
  -8  33  -5  236.07   10.40
   8  33  -5  224.00   10.83
  -9  33   5   64.77    5.62
   9  33  -5   68.76    6.33
  -9  33  -5   70.13    5.78
  10  33  -5  107.51    7.47
  11  33  -5   20.14    3.54
  12  33  -5   68.82    5.60
  13  33  -5   22.84    3.41
  14  33  -5   86.39    5.64
   0  35   5   -0.48    1.57
   0  35  -5    1.06    2.44
  -1  35   5   18.55    3.50
   1  35  -5   12.66    3.30
  -1  35  -5   10.27    3.12
  -2  35  -5   85.21    6.30
   2  35  -5   84.76    6.36
   3  35   5   27.97    3.79
  -3  35  -5   25.11    3.79
   3  35  -5   32.85    4.25
   4  35  -5    0.71    2.08
  -4  35  -5   -0.18    2.46
   5  35  -5    4.10    2.35
  -5  35  -5    1.04    2.16
  -6  35  -5  197.69    8.79
   6  35  -5  191.55    9.15
   7  35  -5  296.92   10.95
  -7  35  -5  294.10   10.43
   8  35  -5  260.11   10.16
   9  35  -5  387.02   11.85
  10  35  -5   27.32    3.53
  11  35  -5   67.62    4.82
   0  37  -5    3.54    2.11
   1  37  -5  107.00    5.86
  -1  37  -5  103.75    5.78
  -2  37  -5   19.88    2.85
   2  37  -5   23.76    3.25
  -3  37  -5  123.77    6.16
   3  37  -5  116.35    5.96
  -4  37  -5   12.05    2.26
   4  37  -5   10.94    2.43
   5  37  -5   18.79    2.69
   6  37  -5  102.19    5.37
   7  37  -5   98.79    5.18
   0   0   6  105.09    9.70
   1   0   6    1.00    2.00
  -1   0   6    1.05    2.19
   2   0   6  401.87   19.00
  -2   0   6  389.54   18.72
   2   0   6  438.43   19.31
  -3   0   6    4.48    6.97
  -3   0   6    4.39    3.31
   3   0   6    6.88    3.97
   3   0   6    6.11    3.73
   4   0   6  765.61   26.22
  -4   0   6  748.69   26.37
  -4   0   6  868.32   50.86
   4   0   6  832.68   28.62
   5   0   6    1.24    2.27
  -5   0   6    1.48    2.78
  -5   0   6    1.18    5.97
   5   0   6    1.60    2.93
  -6   0   6  160.37   24.17
   6   0   6  146.29   11.91
  -6   0   6  161.18   12.58
   6   0   6  160.22   13.12
   7   0   6    4.09    3.32
  -7   0   6    2.92    3.28
  -7   0   6    5.16    8.57
   7   0   6    4.67    3.73
  -8   0   6  689.94   52.14
  -8   0   6  700.70   26.42
   8   0   6  722.29   26.11
   8   0   6  701.01   28.07
  -9   0   6    4.25    3.10
  -9   0   6    9.84   10.22
   9   0   6    1.73    2.57
   9   0   6    6.74    4.11
 -10   0   6  124.91   24.32
  10   0   6  121.30   10.92
 -10   0   6  115.46   11.06
  10   0   6  116.62   12.30
 -11   0   6    3.38    9.28
  11   0   6    0.20    2.38
 -11   0   6    1.96    2.60
  11   0   6   -0.93    3.04
 -12   0   6  166.60   31.57
  12   0   6  187.99   15.96
 -13   0   6    3.32    9.86
 -14   0   6  286.41   47.90
 -15   0   6    6.55   14.84
 -16   0   6   85.47   33.18
 -17   0   6    9.19   18.93
 -18   0   6   -0.15   14.01
 -19   0   6    2.51    5.81
 -20   0   6   14.15    7.76
 -21   0   6    0.46    5.25
 -22   0   6   10.82    5.97
 -23   0   6   -2.66    4.11
 -24   0   6   52.72    9.29
 -25   0   6    2.70    3.63
 -26   0   6   22.83    6.13
 -27   0   6    1.62    3.81
 -28   0   6    5.81    4.00
 -29   0   6   -1.43    3.00
 -30   0   6   85.97   10.08
 -31   0   6    2.79    4.06
 -32   0   6  157.91   13.47
 -33   0   6    0.69    3.62
 -33   0   6   10.01    5.84
 -34   0   6   49.27    8.64
   0   2   6  154.42   12.28
   0  -2   6  131.38   11.09
   1   2   6   43.48    6.74
  -1   2   6   46.41    6.93
  -1  -2   6   36.97    6.18
   1  -2   6   37.89    6.09
   1   2   6   44.51    7.10
  -2   2   6  202.77   14.03
   2  -2   6  192.66   13.27
  -2  -2   6  180.45   12.92
   2   2   6  197.96   14.21
   2   2   6  212.99   15.39
  -3   2   6  115.55   10.93
  -3  -2   6  111.92   19.01
  -3   2   6  116.68   17.88
   3   2   6  121.80   11.13
   3  -2   6  111.99   10.30
  -3  -2   6  101.77    9.94
   3   2   6  117.80   12.13
  -4   2   6  392.14   32.82
   4  -2   6  365.22   18.56
  -4  -2   6  366.49   18.66
   4   2   6  461.00   21.54
  -4   2   6  424.13   20.54
  -4  -2   6  465.09   38.63
   4  -2   6  391.37   17.23
   4   2   6  435.16   22.96
   5  -2   6  174.14   12.90
  -5  -2   6  184.72   13.45
   5   2   6  215.37   14.78
  -5   2   6  211.43   14.70
  -5   2   6  191.50   23.63
  -5  -2   6  230.33   28.59
   5  -2   6  199.81   12.86
   5   2   6  226.17   16.74
  -6  -2   6   68.40   17.20
   6  -2   6   58.64    7.74
  -6  -2   6   57.96    8.03
   6   2   6   67.91    8.85
  -6   2   6   66.18    8.62
  -6   2   6   50.07   13.36
   6  -2   6   68.12    8.09
   6   2   6   63.93    9.43
  -7  -2   6 1395.89   74.45
  -7   2   6 1160.17   61.09
  -7  -2   6 1175.44   34.44
   7   2   6 1411.13   38.26
  -7   2   6 1336.77   37.04
   7  -2   6 1216.54   33.74
   7  -2   6 1316.86   34.86
   7   2   6 1201.95   39.44
   8   2   6  911.70   31.04
   8  -2   6  780.44   26.91
  -8  -2   6  766.32   27.91
  -8   2   6  695.40   49.73
  -8   2   6  877.56   30.55
  -8  -2   6  800.03   59.38
   8  -2   6  862.06   28.60
   8   2   6  736.40   31.34
  -9  -2   6 1630.37   85.09
   9  -2   6 1580.20   38.21
  -9  -2   6 1558.31   39.63
  -9   2   6 1389.09   72.23
   9  -2   6 1748.32   41.28
   9   2   6 1394.21   43.37
 -10  -2   6  542.23   51.29
 -10   2   6  429.12   42.72
 -10  -2   6  543.83   23.54
  10  -2   6  529.54   22.13
  10   2   6  420.23   24.11
 -11  -2   6  418.47   47.74
  11  -2   6  475.50   21.08
 -11   2   6  381.55   42.02
 -11  -2   6  456.39   21.40
  11   2   6  368.82   23.04
 -12  -2   6   15.33   11.03
 -12   2   6   19.29   12.05
  12   2   6   14.10    4.79
 -13  -2   6   27.58   16.34
 -13   2   6   30.15   14.25
  13   2   6   24.46    6.63
 -14   2   6   18.26   14.51
 -14  -2   6   22.78   16.53
  14   2   6   13.91    5.81
 -15  -2   6   74.55   29.79
 -15   2   6   69.95   24.83
 -16  -2   6    5.84   13.99
 -16   2   6   -2.82   11.87
 -17   2   6   73.15   27.75
 -17  -2   6  129.07   41.22
 -18  -2   6   20.17   21.89
 -18   2   6    7.57   15.74
 -19  -2   6  144.03   17.22
 -19   2   6   32.41   11.33
 -20  -2   6    4.29    4.93
 -20   2   6   -0.99    6.03
 -21  -2   6   63.75   11.07
 -21   2   6   45.99   11.29
 -22  -2   6   -0.41    3.84
 -22   2   6   -0.87    4.45
 -23  -2   6  101.52   12.49
 -23   2   6   79.54   12.25
 -24  -2   6   30.59    6.97
 -24   2   6   21.25    6.84
 -25   2   6   16.31    5.75
 -25  -2   6   18.83    5.57
 -26   2   6   69.88   10.07
 -26  -2   6   91.98   10.71
 -27  -2   6   78.89   10.31
 -27   2   6   68.68   10.11
 -28  -2   6  175.53   14.07
 -28   2   6  155.38   13.61
 -29  -2   6   83.73    9.91
 -29   2   6   70.12    9.68
 -30  -2   6   11.99    4.73
 -30   2   6    9.85    4.74
 -31   2   6    9.70    4.71
 -32   2   6   22.89    5.90
 -33   2   6   11.71    4.61
 -33  -2   6   17.11    6.05
 -33   2   6   19.13    6.57
 -34  -2   6   45.94    8.03
 -34   2   6   39.68    7.82
   0   4   6  366.00   19.84
   0  -4   6  312.65   18.14
   0   4   6  323.51   19.52
  -1  -4   6    1.10    2.33
   1  -4   6    3.17    3.05
   1   4   6    2.39    3.54
   2  -4   6  176.84   13.64
  -2  -4   6  174.48   13.49
   2   4   6  199.01   16.65
  -3   4   6   60.10   12.36
   3  -4   6   49.91    7.33
  -3  -4   6   51.87    7.58
  -3  -4   6   59.04   14.07
   3   4   6   58.53    9.67
  -4  -4   6   53.97   13.78
   4  -4   6   63.84    8.32
  -4   4   6   61.30   13.03
  -4  -4   6   62.57    8.43
   4   4   6   71.12   10.50
  -5  -4   6   68.94    8.82
  -5  -4   6   80.38   17.16
   5  -4   6   65.00    8.30
  -5   4   6   59.36   12.88
   5   4   6   68.51   10.21
   6  -4   6   28.23    5.59
  -6  -4   6   39.50   13.93
  -6   4   6   27.89    9.35
  -6  -4   6   25.11    5.53
   6   4   6   29.71    7.13
  -7   4   6   18.45    8.67
   7  -4   6   18.99    4.58
  -7  -4   6   18.11    4.66
  -7  -4   6   17.10   10.15
   7   4   6   21.97    6.44
  -8  -4   6  360.26   39.41
  -8   4   6  277.67   29.60
  -8  -4   6  321.79   18.86
   8  -4   6  325.22   18.16
   8   4   6  247.81   19.08
   9  -4   6  213.02   14.65
  -9   4   6  171.59   24.57
  -9  -4   6  208.10   15.11
  -9  -4   6  227.77   32.11
   9   4   6  141.64   14.50
  10  -4   6  136.38   11.67
 -10   4   6  114.95   21.30
 -10  -4   6  139.95   12.39
 -10  -4   6  141.06   26.72
  10   4   6   92.00   12.06
 -11   4   6   70.11   17.46
 -11  -4   6   73.18    8.85
 -11  -4   6   78.92   20.63
  11  -4   6   77.49    8.83
  11   4   6   41.57    8.51
 -12   4   6   -0.26    6.47
 -12  -4   6   -2.10    7.89
  12   4   6   -0.92    4.81
 -13  -4   6  120.01   27.68
 -13   4   6  105.23   23.70
  13   4   6   76.89   12.82
 -14  -4   6   23.35   15.28
 -14   4   6    8.42    9.81
  14   4   6   10.63    5.72
 -15   4   6  196.56   37.26
 -15  -4   6  243.13   45.53
  15   4   6  154.23   21.18
 -16  -4   6   12.43   14.81
 -16   4   6   22.19   16.71
 -17   4   6   43.43   20.11
 -17  -4   6   64.70   28.68
 -18  -4   6   48.98   24.61
 -18   4   6   34.58   20.89
 -19   4   6   46.44   12.55
 -20   4   6   14.06    8.19
 -21   4   6  163.59   19.40
 -22   4   6   34.72    9.43
 -23   4   6   83.94   12.61
 -24   4   6   30.25    7.93
 -25   4   6  133.38   14.40
 -26   4   6   35.03    7.83
 -27   4   6  114.33   12.57
 -28   4   6  158.08   13.92
 -29   4   6   11.18    5.13
 -30   4   6   45.55    8.01
 -31   4   6   26.79    6.46
 -32   4   6    8.65    4.62
 -33   4   6   31.93    6.93
 -33  -4   6   44.49    7.97
 -33   4   6   43.40    7.95
 -34   4   6   15.65    5.45
   0   6   6  197.04   17.24
  -1   6   6   54.55    9.01
   1   6   6   55.03   10.02
   2   6   6  134.31   15.44
   3   6   6   29.76    8.05
  -4   6   6   40.49   10.25
  -4  -6   6   57.66   13.79
   4   6   6   57.66   10.49
  -5  -6   6  234.69   27.59
  -5   6   6  201.23   21.73
   5   6   6  228.73   19.63
  -6   6   6   14.47    7.38
  -6  -6   6   14.27    8.96
   6   6   6   13.49    6.09
  -7  -6   6  187.00   26.74
   7  -6   6  174.45   14.86
  -7   6   6  156.00   20.51
   7   6   6  136.90   15.08
  -8  -6   6   95.51   19.93
  -8   6   6   76.17   15.18
   8  -6   6   80.39    9.90
  -8  -6   6   72.22    9.67
   8   6   6   53.65    9.48
   9  -6   6   24.03    5.36
  -9   6   6   24.28    9.64
  -9  -6   6   32.40   12.97
  -9  -6   6   23.95    5.56
   9   6   6   19.46    6.32
 -10   6   6  692.44   47.68
 -10  -6   6  833.68   59.25
 -10  -6   6  763.60   30.32
  10  -6   6  807.79   29.94
 -11  -6   6  340.45   39.47
 -11   6   6  250.50   31.22
  11  -6   6  315.05   18.37
 -11  -6   6  291.86   18.45
 -12  -6   6  516.79   50.05
 -12   6   6  481.13   43.55
 -13   6   6   18.64   11.50
 -13  -6   6    7.11    8.58
  13   6   6    3.30    3.96
 -14   6   6   50.15   17.38
 -14  -6   6   53.80   18.86
  14   6   6   14.12    7.15
 -15   6   6   35.45   15.18
 -15  -6   6   33.74   15.97
 -16   6   6   37.15   16.21
 -16  -6   6   69.95   24.20
 -17   6   6   79.97   23.12
 -17  -6   6   88.32   26.23
 -18   6   6    2.12    8.44
 -18  -6   6    5.42   13.77
 -18   6   6    5.49    7.06
 -19   6   6  148.96   19.34
 -20   6   6   18.27    8.59
 -21   6   6   87.59   14.17
 -22   6   6   29.03    8.47
 -23   6   6   30.42    8.73
 -24   6   6  189.52   17.50
 -25   6   6  152.58   15.22
 -26   6   6  149.94   14.45
 -27   6   6   66.00    9.94
 -28   6   6   23.35    6.61
 -29   6   6   24.41    6.13
 -30   6   6    6.19    4.33
 -31   6   6   75.81    9.82
 -32   6   6   15.58    5.49
 -32  -6   6   14.39    5.53
 -32   6   6   10.82    5.15
 -33   6   6   33.69    7.01
 -33  -6   6   40.38    6.90
 -33   6   6   34.23    6.76
 -34   6   6   12.59    4.48
   0   8   6  565.72   32.04
   0   8   6  530.38   21.00
  -1   8   6   62.31   10.84
   1   8   6   82.21   13.50
  -1   8   6   71.32    8.20
  -2   8   6  565.65   28.99
  -2   8   6  590.84   23.13
  -3   8   6   55.18    7.66
   3   8   6   57.26   11.30
  -4  -8   6  463.29   35.55
  -4   8   6  418.30   29.90
  -4   8   6  494.34   22.16
   4   8   6  501.01   30.97
  -5  -8   6  107.11   18.12
  -5   8   6   95.88   15.12
  -5   8   6  118.64   11.33
   5   8   6  102.35   14.10
  -6   8   6  118.82   17.13
  -6  -8   6  186.17   23.95
  -6   8   6  159.64   13.46
   6   8   6  115.40   14.82
  -7  -8   6   11.13    7.63
  -7   8   6   10.97    6.55
   7   8   6   11.17    5.20
  -7   8   6   15.14    4.91
  -8  -8   6  241.24   29.77
  -8   8   6  211.84   23.87
   8   8   6  152.94   16.22
  -9  -8   6  299.92   33.36
  -9   8   6  249.15   27.17
 -10  -8   6  928.08   59.55
  10  -8   6  920.27   34.89
  11  -8   6  771.91   31.14
 -11  -8   6  821.49   57.72
 -11  -8   6  715.52   31.30
 -11   8   6  708.79   49.24
 -12   8   6  410.57   39.41
 -12  -8   6  496.10   46.02
 -13  -8   6  167.87   28.43
 -13   8   6  167.08   26.40
 -14   8   6   62.60   17.41
 -14  -8   6   75.19   19.32
  14   8   6   14.20    7.15
 -15   8   6   17.50    9.63
 -15  -8   6   12.34   10.33
 -16   8   6  106.18   24.50
 -16  -8   6  125.96   27.00
 -17   8   6   50.23   17.94
 -17  -8   6   51.13   17.90
 -17   8   6   53.17   11.13
 -18   8   6   12.95    6.81
 -19   8   6   39.09    9.98
 -20   8   6   53.02   11.18
 -21   8   6   17.52    7.31
 -22   8   6   42.30    9.43
 -23   8   6   16.43    6.75
 -24   8   6   62.08   10.62
 -25   8   6   56.70    9.84
 -26   8   6  199.34   16.82
 -27   8   6   13.32    5.76
 -28   8   6   80.78   10.63
 -29   8   6   26.80    6.50
 -30   8   6   -0.86    3.28
 -31   8   6    5.67    3.99
 -31  -8   6    9.31    4.80
 -31   8   6    4.13    3.81
 -32   8   6   18.94    5.39
 -32   8   6   19.42    5.82
 -32  -8   6   31.55    6.31
 -33   8   6   23.18    5.77
 -33   8   6   25.00    5.59
   0  10   6  833.00   42.34
   0  10   6  663.96   24.14
   1  10   6    9.84    3.58
  -1  10   6   14.02    4.37
   1  10   6   21.78    8.73
  -1  10   6   21.67    8.41
  -2  10   6  422.58   27.59
   2  10   6  404.80   17.53
   2  10   6  472.17   32.57
  -2  10   6  407.02   20.13
  -3  10   6   42.94    7.01
   3  10   6   52.13   11.15
  -4  10   6   98.98   10.45
   4  10   6   95.07   14.84
  -5 -10   6  589.86   38.80
  -5  10   6  590.01   25.38
   5  10   6  517.24   32.40
  -6 -10   6  165.14   21.33
  -6  10   6  145.13   18.19
  -6  10   6  155.33   13.43
   6  10   6  132.13   16.56
  -7 -10   6  434.77   35.73
  -7  10   6  358.17   29.45
  -7  10   6  382.36   21.16
  -8  10   6  112.44   18.12
  -8 -10   6  136.87   21.45
  -8  10   6  128.61   12.82
   8  10   6   76.01   12.02
  -9  10   6    0.33    4.47
  -9 -10   6    0.91    5.11
   9  10   6    0.97    2.98
  -9  10   6    6.47    3.97
 -10  10   6   51.08   12.91
 -10 -10   6   68.21   16.49
  10  10   6   21.62    6.68
 -10  10   6   54.31    9.16
 -11 -10   6  109.41   21.14
 -11  10   6  106.60   19.28
 -11  10   6   94.68   12.16
 -12  10   6  258.30   30.93
 -12 -10   6  220.79   30.31
 -13  10   6   80.34   18.29
 -13 -10   6   90.65   20.14
  13  10   6   33.88   10.51
 -14 -10   6  278.73   35.48
 -14  10   6  254.24   33.24
 -15  10   6  118.38   24.30
 -15 -10   6  151.15   27.21
  15  10   6   58.96   16.07
 -16  10   6  101.64   23.16
 -16 -10   6   89.48   22.12
 -16  10   6   81.25   12.19
 -17 -10   6   -4.47   11.11
 -17  10   6    7.90    8.11
 -17  10   6    8.08    4.92
 -18  10   6   10.76    5.93
 -19  10   6   18.95    7.02
 -20  10   6    3.58    5.41
 -21  10   6    4.72    4.97
 -22  10   6   50.34   10.20
 -23  10   6    7.07    5.62
 -24  10   6   84.49   12.38
 -25  10   6    5.18    5.09
 -26  10   6   51.71    9.44
 -27  10   6   25.50    6.71
 -28  10   6   15.39    5.62
 -29  10   6   46.24    8.22
 -29  10   6   80.45   10.95
 -30  10   6   22.77    5.99
 -30  10   6   31.53    7.23
 -31  10   6    5.15    3.90
 -31  10   6    5.19    4.01
 -32  10   6   20.90    5.30
 -32  10   6   24.56    5.43
 -33  10   6   35.83    6.15
   0  12   6  187.61   21.29
   0  12   6  150.93   12.41
  -1  12   6   49.20   11.05
   1  12   6   49.88   11.90
   1  12   6   45.94    6.82
  -1  12   6   35.17    6.55
  -2  12   6   41.45    9.81
  -2  12   6   39.36    6.97
   2  12   6   41.47   10.69
   3  12   6  113.96   16.43
  -3  12   6  102.73   11.09
  -4  12   6  315.04   19.10
   4  12   6  322.72   27.08
  -5  12   6  599.14   26.86
   5  12   6  565.42   35.23
  -6  12   6  821.93   31.83
   6  12   6  685.22   38.43
  -7  12   6 1007.20   48.14
  -7  12   6 1004.90   35.80
  -8  12   6  331.35   29.11
  -8  12   6  321.63   20.82
  -9 -12   6  695.44   47.01
  -9  12   6  622.88   40.98
  -9  12   6  534.50   27.04
 -10 -12   6  150.96   23.49
 -10  12   6  118.36   19.36
 -10  12   6  111.36   12.94
 -11 -12   6  112.57   21.21
 -11  12   6  115.32   19.90
 -11  12   6   86.05   11.77
  11  12   6   51.10   11.55
 -12  12   6  273.95   21.20
  12  12   6  187.95   22.54
 -13  12   6   20.24    7.19
  13  12   6   14.43    7.43
  14  12   6   27.74   10.66
 -15  12   6   55.20    9.68
  15  12   6   36.62   12.40
 -16  12   6   43.16    9.04
 -17  12   6  235.53   20.01
 -18  12   6   48.21   10.08
 -19  12   6  210.26   19.50
 -20  12   6  132.25   15.74
 -21  12   6   49.84    9.96
 -22  12   6   41.48    9.27
 -23  12   6    3.67    4.80
 -24  12   6   41.34    9.14
 -25  12   6    0.40    4.64
 -26  12   6   14.32    6.27
 -27  12   6   15.70    6.01
 -27  12   6   13.71    6.25
 -28  12   6   63.92    9.88
 -28  12   6   91.69   11.88
 -29  12   6  124.06   12.76
 -29  12   6  164.84   14.75
 -30  12   6  101.81   11.32
 -30  12   6  126.65   11.96
 -31  12   6   77.53    9.32
 -31  12   6   96.75    9.23
  32  12   6   34.21    4.56
 -32  12   6   37.25    6.29
   0  14   6  192.49   22.31
   0  14   6  134.96   13.09
   1  14   6   36.73    6.89
  -1  14   6   31.21    6.86
  -1  14   6   42.59   10.32
   1  14   6   40.35   11.13
  -2  14   6   58.23   11.86
   2  14   6   47.37   11.86
  -2  14   6   40.18    7.62
   3  14   6  172.79   20.72
  -3  14   6  131.66   13.21
  -4  14   6    6.88    3.86
   4  14   6   10.60    6.67
  -5  14   6   63.99    9.45
   5  14   6   71.33   13.32
  -6  14   6   34.17    7.03
   6  14   6   46.11   10.67
  -7  14   6   29.99    6.95
   7  14   6   28.72    9.39
  -8  14   6  117.32   13.26
   8  14   6   99.21   15.41
   9  14   6    3.15    3.81
  -9  14   6    4.50    3.62
  10  14   6    3.67    3.72
 -10  14   6    0.70    2.51
  11  14   6    3.38    4.92
 -11  14   6    8.15    4.53
 -12  14   6  116.49   14.47
  12  14   6  122.34   19.08
 -13  14   6    7.66    4.63
  13  14   6    6.66    6.26
 -14  14   6   62.63   10.14
 -15  14   6  119.58   14.00
 -16  14   6   12.66    6.47
 -16  14   6   12.92    6.09
 -17  14   6  328.76   23.50
 -17  14   6  426.55   25.20
 -18  14   6   66.24   11.22
 -19  14   6  152.69   16.55
 -20  14   6   40.38    9.44
 -21  14   6   13.71    6.38
 -22  14   6  134.52   15.64
 -22  14   6  168.53   16.60
 -23  14   6   44.21   10.69
 -23  14   6   54.06   10.51
 -24  14   6  266.11   21.36
 -24  14   6  324.34   22.38
 -25  14   6   60.87   10.60
 -25  14   6   72.22   11.03
 -26  14   6    7.65    5.40
 -26  14   6   11.50    5.89
 -27  14   6    8.55    5.41
 -27  14   6   11.68    5.49
 -28  14   6  167.78   15.00
 -28  14   6  211.17   15.37
 -29  14   6   17.84    5.93
 -29  14   6   23.51    5.81
  30  14   6  111.15    9.13
 -30  14   6  101.32   10.49
 -30  14   6  115.07    9.83
  31  14   6   22.26    4.36
 -31  14   6   25.13    5.62
  32  14   6   11.13    2.82
 -32  14   6   15.08    3.61
   0  16   6  293.46   27.29
   0  16   6  216.51   19.13
   1  16   6   26.54    9.16
  -1  16   6   17.29    6.18
  -1  16   6   28.76    8.77
  -2  16   6   24.29    6.73
  -2  16   6   36.50    9.68
   2  16   6   32.80    9.58
   3  16   6  125.19   18.01
  -3  16   6   84.81   11.73
   4  16   6  311.34   27.60
  -4  16   6  230.66   18.88
  -5  16   6  194.07   17.29
   5  16   6  244.88   24.87
  -6  16   6  132.20   14.17
   6  16   6  159.31   20.60
  -7  16   6  414.48   25.03
   7  16   6  523.22   36.64
  -8  16   6    2.58    3.37
   8  16   6    8.28    6.71
  -9  16   6   83.38   11.96
   9  16   6  104.38   17.05
 -10  16   6   38.73    8.53
  10  16   6   50.56   12.47
 -11  16   6   63.29   11.03
  11  16   6   81.41   16.08
 -13  16   6  516.93   28.23
 -14  16   6  292.27   21.56
 -15  16   6   87.38   12.32
 -16  16   6   42.31    9.02
 -17  16   6   61.40   10.61
 -18  16   6    5.42    4.97
 -19  16   6   99.51   13.34
 -20  16   6   54.59   10.39
 -21  16   6   53.07   10.89
 -22  16   6  326.86   23.20
 -23  16   6  247.17   20.78
 -24  16   6  380.12   24.85
 -25  16   6   92.78   12.69
 -26  16   6   36.81    8.41
 -27  16   6   20.13    6.30
  28  16   6   -2.51    4.13
 -28  16   6    2.93    4.01
 -29  16   6  101.32   10.53
  29  16   6  103.82    8.69
  30  16   6   33.28    5.10
 -30  16   6   31.70    5.88
  31  16   6   55.31    5.42
   0  18   6  643.34   39.17
   1  18   6   32.53    9.99
  -1  18   6   18.62    6.77
  -1  18   6   27.75    9.06
  -2  18   6  156.16   18.58
   2  18   6  158.58   20.40
   3  18   6   56.50   12.13
  -3  18   6   33.34    8.32
  -4  18   6   13.43    5.67
   4  18   6   23.46    8.47
   5  18   6  175.60   21.40
  -5  18   6   91.89   12.67
  -6  18   6    3.45    3.65
   6  18   6    4.26    5.69
  -7  18   6   86.48   12.15
   7  18   6  155.56   20.90
  -8  18   6   13.20    5.22
   8  18   6   32.01   10.45
   9  18   6   35.10    7.23
  -9  18   6   11.91    5.42
  10  18   6   15.32    5.98
  11  18   6  405.98   22.24
 -11  18   6  404.58   23.30
 -12  18   6  206.09   17.77
  12  18   6  238.11   17.48
  13  18   6  423.86   22.56
 -13  18   6  412.71   24.67
  14  18   6   90.82   11.43
 -14  18   6   98.98   12.53
  15  18   6  125.02   13.13
 -15  18   6  125.93   14.34
 -16  18   6   77.72   11.39
 -17  18   6   15.94    6.34
 -18  18   6   25.50    7.04
 -19  18   6    3.37    4.30
 -20  18   6   19.83    6.95
 -21  18   6    5.78    4.99
 -22  18   6   20.45    6.64
 -23  18   6   56.43    9.78
  24  18   6   25.84    6.82
 -24  18   6   27.11    7.33
  25  18   6   73.72    8.97
 -25  18   6   76.05   10.80
  26  18   6   25.64    5.59
 -26  18   6   33.39    7.29
  27  18   6    2.47    3.86
 -27  18   6    5.49    3.78
  28  18   6   15.51    3.97
 -28  18   6   19.23    5.16
  29  18   6   65.91    6.56
  30  18   6   30.82    4.42
   0  20   6  132.41   17.55
  -1  20   6   60.18   11.98
   1  20   6   67.90   12.97
   2  20   6   51.24    7.30
  -2  20   6   48.39    6.87
   2  20   6   55.53   12.16
  -3  20   6  489.96   20.35
   3  20   6  503.40   20.91
   3  20   6  475.36   34.56
  -4  20   6  157.44   12.07
  -4  20  -6  175.49   11.97
   4  20   6  154.99   12.26
   4  20   6  145.20   19.75
  -5  20  -6  609.87   22.08
   5  20   6  506.19   21.95
  -6  20  -6   22.23    5.17
   6  20   6   27.25    6.88
  -7  20  -6   79.54    8.33
   7  20   6   68.39    9.08
   8  20   6   55.38    8.26
  -8  20  -6   49.60    6.88
   9  20   6  114.93   11.92
  -9  20  -6  103.87    9.63
 -10  20  -6  193.24   12.84
  10  20   6  178.13   14.77
  11  20   6  112.36   12.22
 -11  20  -6  101.07    9.46
  12  20   6  160.31   14.33
  13  20   6  249.16   17.66
  14  20   6  220.90   16.36
 -14  20   6  195.71   16.26
  15  20   6  146.00   13.76
 -15  20   6  146.76   14.37
  16  20   6  255.23   17.16
 -16  20   6  254.79   18.34
  17  20   6   30.78    7.17
 -17  20   6   32.91    7.30
  18  20   6   24.91    6.08
 -18  20   6   23.27    6.35
  19  20   6   26.75    6.13
 -19  20   6   28.18    6.91
 -20  20   6   71.82    9.89
  20  20   6   86.50    9.81
  21  20   6  101.83   10.45
 -21  20   6   99.08   11.87
  22  20   6  172.79   13.34
 -22  20   6  180.38   14.94
 -23  20   6  126.52   12.65
  23  20   6  127.17   11.11
  24  20   6  140.00   11.36
 -24  20   6  151.43   13.27
  25  20   6   19.61    5.17
 -25  20   6   20.14    5.58
  26  20   6   82.44    8.27
  27  20   6   17.89    4.28
  28  20   6    8.43    2.71
  29  20   6    3.12    2.21
   0  22  -6   19.63    4.56
   0  22   6   10.76    3.25
   1  22   6   39.28    5.86
  -1  22  -6   48.44    6.59
  -1  22   6   35.09    5.71
  -2  22   6   28.59    5.39
   2  22   6   31.30    6.00
  -2  22  -6   41.65    6.49
   3  22   6  381.68   18.36
  -3  22   6  373.30   18.12
  -3  22  -6  413.07   18.11
  -4  22  -6  358.58   17.03
   4  22   6  368.41   18.36
   5  22   6  495.63   21.54
  -5  22  -6  504.09   20.07
   6  22   6  326.40   18.00
  -6  22  -6  322.58   16.34
  -7  22  -6  147.28   11.21
   7  22   6  129.95   12.25
   8  22   6   27.72    6.07
  -8  22  -6   33.86    5.70
  -9  22  -6  107.81    9.69
   9  22   6   79.30    9.99
  10  22   6  119.69   12.15
 -10  22  -6  126.69   10.40
  11  22   6   32.11    7.27
 -11  22  -6   24.26    5.16
 -12  22  -6  211.36   13.12
  12  22   6  201.72   15.84
 -13  22  -6  222.67   13.24
  13  22   6  211.18   16.21
  14  22   6  266.61   17.65
  15  22   6   54.64    9.16
  16  22   6  109.19   11.08
  17  22   6  103.68   10.85
  18  22   6   12.41    5.08
  19  22   6  136.66   11.64
  20  22   6   95.71    9.68
  21  22   6   77.19    8.86
  22  22   6   78.41    8.74
  23  22   6   90.11    8.83
  24  22   6    9.05    3.75
  25  22   6   20.38    4.49
  26  22   6    4.38    3.08
  27  22   6   37.81    4.85
  28  22   6    4.15    2.05
   0  24  -6   67.65    7.71
   0  24   6   67.15    7.78
  -1  24  -6   90.61    8.76
   1  24  -6   93.43    9.26
  -1  24   6   95.16    9.17
   1  24   6   91.99    8.94
  -2  24   6   59.46    7.50
  -2  24  -6   58.12    7.28
   2  24   6   57.68    7.81
   2  24  -6   60.67    7.85
  -3  24  -6  294.74   15.37
   3  24   6  275.82   15.76
  -4  24  -6   42.96    6.45
   4  24   6   41.55    7.21
  -5  24  -6   93.80    8.91
   5  24   6   93.80    9.86
   6  24   6    1.33    3.47
  -6  24  -6    2.94    3.10
   7  24   6   29.76    6.07
  -7  24  -6   41.23    6.18
   8  24   6   38.22    6.96
  -8  24  -6   52.10    6.95
  -9  24  -6  155.73   11.37
   9  24   6  165.78   13.58
  10  24   6   29.51    7.00
 -10  24  -6   28.38    5.30
  11  24   6   67.61    9.28
 -11  24  -6   52.12    6.68
  12  24   6   61.68    8.74
 -12  24  -6   63.94    7.12
  13  24   6   12.39    5.30
 -13  24  -6   13.51    4.18
  14  24   6  179.02   14.06
 -14  24  -6  188.24   11.31
  15  24   6   48.80    8.21
  16  24   6   80.13    9.38
  17  24   6   85.41    9.08
  18  24   6   25.49    5.52
  19  24   6    4.92    3.51
  20  24   6  166.77   11.42
  21  24   6   54.55    7.09
  22  24   6   84.09    8.15
  23  24   6    6.84    3.56
  24  24   6   11.61    3.64
  25  24   6   52.46    5.61
  26  24   6   43.92    4.80
   0  26   6    8.47    3.86
   0  26  -6    7.02    3.59
  -1  26   6  168.41   11.85
   1  26   6  168.21   11.71
   1  26  -6  182.93   12.23
  -1  26  -6  187.32   12.16
   2  26  -6   50.35    7.36
  -2  26  -6   44.87    6.80
   2  26   6   45.91    7.96
   3  26  -6  657.75   23.40
  -3  26  -6  652.08   22.17
   4  26  -6  304.36   16.45
  -4  26  -6  308.42   15.50
   4  26   6  307.22   16.93
   5  26  -6  276.82   15.62
  -5  26  -6  298.24   15.26
   5  26   6  274.94   15.91
  -6  26  -6  177.26   11.67
   6  26   6  158.91   12.67
  -7  26  -6   70.73    7.74
   7  26   6   66.28    8.58
  -8  26  -6   13.97    4.22
   8  26   6    9.49    4.57
  -9  26  -6   51.50    6.63
   9  26   6   43.34    7.18
 -10  26  -6  109.21    8.97
  10  26   6   90.77    9.91
  11  26   6    1.82    3.86
 -11  26  -6    4.55    2.88
 -12  26  -6   46.77    5.84
  12  26   6   40.73    6.81
 -13  26  -6   27.48    4.68
  13  26   6   31.17    6.11
  14  26   6  143.89   11.61
 -14  26  -6  144.04    9.38
  15  26   6   82.00    9.21
  16  26   6  133.46   10.59
  17  26   6   25.32    4.90
  18  26   6   -1.45    3.54
  19  26   6   45.52    5.87
  20  26   6  124.62    9.07
  21  26  -6  100.81    7.07
  21  26   6  106.16    8.19
  22  26   6  163.63    9.55
  23  26   6   34.65    4.54
  24  26   6   17.62    3.14
   0  28  -6   18.29    4.66
   1  28  -6   69.87    7.67
   1  28   6   71.16    7.85
  -1  28  -6   73.19    7.81
   2  28   6    4.16    4.31
  -2  28  -6    4.94    3.84
   2  28  -6    7.32    4.32
   3  28  -6  230.99   13.58
  -3  28  -6  235.05   13.07
   3  28   6  224.20   13.32
  -4  28  -6    6.04    3.75
   4  28  -6    7.07    4.10
   4  28   6   12.74    4.60
   5  28  -6   45.48    6.46
  -5  28  -6   50.46    6.50
   5  28   6   51.94    7.28
   6  28  -6   43.90    6.51
  -6  28  -6   39.48    5.82
   6  28   6   46.60    6.87
  -7  28  -6   -0.38    3.03
   7  28   6    4.44    4.07
   7  28  -6    1.30    2.78
   8  28   6  126.54   10.70
  -8  28  -6  123.41    9.09
   8  28  -6  108.76    9.48
  -9  28  -6   49.31    6.14
   9  28   6   50.07    7.53
   9  28  -6   40.48    6.46
 -10  28  -6   55.74    6.16
  10  28  -6   49.23    6.43
  10  28   6   55.33    7.57
 -11  28  -6   28.38    4.46
  11  28   6   21.90    5.12
  11  28  -6   21.01    4.59
  12  28   6    7.38    3.86
  12  28  -6    2.85    2.76
 -12  28  -6    7.09    2.96
  13  28  -6   96.81    8.45
 -13  28  -6  109.83    7.72
  13  28   6  110.45    9.40
  14  28   6   43.24    6.52
  14  28  -6   32.18    5.25
  15  28  -6   67.17    6.85
  15  28   6   90.21    8.08
  16  28   6   32.42    5.08
  16  28  -6   22.99    4.11
  17  28   6    2.99    2.84
  17  28  -6    2.47    2.76
  18  28  -6   17.00    3.33
  18  28   6   19.93    4.10
  19  28  -6   44.21    4.63
  19  28   6   42.97    5.16
  20  28   6   33.33    4.51
  21  28   6    0.69    2.00
  22  28   6    1.41    2.02
   0  30  -6  234.32   12.91
  -1  30  -6   60.29    6.82
   1  30  -6   65.19    7.33
  -2  30  -6  154.50   10.45
   2  30  -6  147.03   10.57
  -3  30  -6  154.25   10.40
   3  30  -6  160.58   10.81
   4  30   6   11.79    4.20
  -4  30  -6   14.42    4.05
   4  30  -6   17.80    4.51
   5  30   6   35.10    5.77
  -5  30  -6   42.06    5.62
   5  30  -6   37.21    5.61
   6  30   6   90.01    8.37
  -6  30  -6  100.11    7.96
   6  30  -6   92.34    8.17
  -7  30  -6   67.86    6.58
   7  30  -6   67.01    7.23
   7  30   6   68.22    7.87
  -8  30  -6   63.93    6.21
   8  30  -6   64.90    6.91
   8  30   6   59.64    7.03
   9  30  -6   64.97    6.77
  -9  30  -6   78.09    6.74
   9  30   6   81.96    7.92
  10  30  -6   56.25    6.55
 -10  30  -6   60.49    5.83
  10  30   6   68.98    7.23
  11  30  -6   38.65    5.46
  11  30   6   45.48    6.06
 -11  30  -6   42.28    4.88
  12  30   6   63.40    6.73
  12  30  -6   49.96    5.75
  13  30   6   12.86    4.14
  13  30  -6    8.59    3.39
  14  30  -6  212.80   10.70
  14  30   6  206.63   10.88
  15  30  -6   56.52    5.87
  15  30   6   74.43    6.76
  16  30  -6  337.63   12.43
  16  30   6  323.46   12.64
  17  30  -6  194.08    8.97
  17  30   6  196.03    9.51
  18  30   6    9.98    3.16
  18  30  -6    7.12    2.58
  19  30   6  227.96    9.22
  20  30   6  199.03    8.05
   0  32  -6   33.29    4.92
  -1  32  -6   14.52    3.74
   1  32  -6   14.70    3.80
  -2  32  -6   70.13    6.68
   2  32  -6   80.94    7.38
  -3  32  -6   50.88    5.65
   3  32  -6   60.37    6.61
  -4  32  -6   93.62    7.35
   4  32  -6   97.45    7.90
  -5  32  -6   29.33    4.29
   5  32  -6   37.32    5.45
   6  32  -6   20.62    4.14
  -6  32  -6   18.13    3.61
  -7  32  -6   74.27    6.11
   7  32  -6   76.99    6.67
   8  32   6    3.52    3.05
  -8  32  -6    3.99    2.27
   8  32  -6    3.48    2.76
  -9  32  -6   76.77    5.93
   9  32  -6   76.00    6.53
   9  32   6   77.81    6.71
  10  32  -6   34.53    4.54
  10  32   6   38.46    4.91
 -10  32  -6   37.80    4.25
  11  32   6   28.47    4.23
  11  32  -6   32.01    4.29
  12  32  -6   26.88    3.88
  12  32   6   24.64    3.82
  13  32   6    5.29    2.61
  13  32  -6    4.72    2.49
  14  32  -6  195.56    8.83
  14  32   6  197.95    9.02
  15  32  -6   34.36    4.02
  15  32   6   35.26    4.29
  16  32  -6  242.25    8.64
  16  32   6  248.64    9.06
   0  34  -6  993.76   21.30
  -1  34  -6   75.91    6.63
   1  34  -6   91.08    7.82
  -2  34  -6  360.36   12.69
   2  34  -6  367.57   13.06
  -3  34  -6  151.21    8.23
   3  34  -6  162.17    8.76
   4  34  -6   23.10    4.06
  -4  34  -6   13.55    3.16
  -5  34  -6   43.80    4.50
   5  34  -6   52.73    5.31
  -6  34  -6   36.48    4.12
   6  34  -6   41.31    4.58
   7  34  -6    6.56    2.47
  -7  34  -6    7.28    2.33
   8  34  -6   54.01    4.91
  -8  34  -6   50.04    4.35
   9  34  -6   27.05    3.65
  10  34  -6   40.13    4.13
  11  34  -6   72.36    5.13
  12  34  -6   20.24    2.88
  13  34  -6   54.73    4.12
   0  36  -6  600.32   13.84
  -1  36  -6  114.80    6.33
   1  36  -6  120.21    6.78
  -2  36  -6  246.97    8.90
   2  36  -6  237.70    8.91
   3  36  -6  267.05    9.28
  -3  36  -6  281.20    9.34
  -4  36  -6   10.72    2.61
   4  36  -6    9.30    2.62
   5  36  -6   45.46    3.91
  -5  36  -6   51.49    4.01
   6  36  -6   34.32    3.42
   7  36  -6   49.92    3.95
   8  36  -6   23.42    2.77
   0   1   7    8.47    4.25
   0  -1   7    6.65    4.04
   1  -1   7  567.84   24.86
  -1  -1   7  559.52   24.75
   1   1   7  596.41   25.24
  -1   1   7  599.25   25.18
  -2   1   7   29.96    6.68
   2  -1   7   26.70    5.92
  -2  -1   7   22.32    5.72
   2   1   7   23.22    6.05
  -3  -1   7  415.75   21.46
   3  -1   7  417.20   21.47
   3   1   7  434.61   21.68
  -3   1   7  410.30   21.93
   3   1   7  444.94   22.73
   4   1   7   11.91    4.69
  -4   1   7   11.10    4.63
  -4   1   7    8.35    7.55
  -4  -1   7   12.18    8.48
   4  -1   7   12.26    4.78
  -4  -1   7   13.42    4.65
   4   1   7    7.72    3.81
   5  -1   7   37.91    7.06
  -5  -1   7   41.70    7.52
  -5   1   7   44.38   14.15
  -5  -1   7   45.91   15.24
  -5   1   7   46.55    7.80
   5   1   7   42.54    7.73
   5  -1   7   35.13    6.57
   5   1   7   37.40    7.66
  -6  -1   7  638.78   27.43
  -6  -1   7  739.40   56.99
   6  -1   7  642.49   26.66
   6   1   7  687.16   28.12
  -6   1   7  669.86   28.51
  -6   1   7  706.97   52.68
   6  -1   7  658.23   26.83
   6   1   7  688.44   30.41
   7  -1   7  835.37   30.80
  -7  -1   7  802.26   30.82
  -7  -1   7  938.18   66.52
  -7   1   7  806.76   58.79
   7   1   7  891.98   32.20
  -7   1   7  863.01   32.94
   7  -1   7  901.77   32.46
   7   1   7  850.94   34.25
  -8   1   7 1203.11   72.65
  -8  -1   7 1291.35   78.73
   8  -1   7 1273.72   37.88
   8   1   7 1376.68   39.96
  -8   1   7 1354.02   41.11
  -8  -1   7 1273.98   39.54
   8  -1   7 1371.74   40.71
   8   1   7 1290.09   41.87
  -9   1   7  684.28   56.50
  -9  -1   7  693.86   59.74
   9   1   7  747.49   30.22
  -9   1   7  753.95   31.31
   9  -1   7  699.39   28.29
  -9  -1   7  696.14   29.53
   9   1   7  658.50   30.05
 -10  -1   7  625.36   58.41
 -10   1   7  584.08   54.11
  10  -1   7  687.75   27.99
 -10  -1   7  705.13   29.73
  10   1   7  640.44   29.97
 -11   1   7   36.04   16.19
 -11  -1   7   37.76   16.40
  11  -1   7   40.33    7.00
 -11  -1   7   33.38    6.96
 -12   1   7   20.99   13.80
 -12  -1   7   19.31   13.84
 -13   1   7  204.43   38.74
 -13  -1   7  211.84   41.27
 -14  -1   7   32.65   20.97
 -14   1   7   35.15   20.55
 -15   1   7   40.99   23.24
 -15  -1   7   36.73   22.86
 -16   1   7    2.06   15.87
 -16  -1   7    5.85   16.61
 -17   1   7    6.38    8.57
 -18  -1   7   11.23    7.67
 -18   1   7    0.54    7.27
 -19  -1   7    3.11    6.13
 -19   1   7    3.12    7.08
 -20  -1   7    4.12    5.29
 -20   1   7    4.29    6.98
 -21   1   7    2.81    5.98
 -21  -1   7    0.64    4.69
 -22  -1   7   26.13    8.26
 -22   1   7   25.64    8.77
 -23  -1   7    6.69    5.09
 -23   1   7    7.23    5.59
 -24  -1   7   41.26    8.69
 -24   1   7   28.01    8.02
 -25  -1   7    7.26    3.89
 -25   1   7    5.23    4.33
 -26  -1   7   21.94    6.07
 -26   1   7   23.79    6.92
 -27  -1   7   19.20    5.64
 -27   1   7   13.10    5.17
 -28  -1   7   50.90    8.29
 -28   1   7   46.67    8.04
 -29  -1   7    1.65    3.13
 -29   1   7    6.29    4.09
 -30  -1   7   31.50    6.41
 -30   1   7   24.88    5.82
 -30  -1   7   39.63    7.95
 -30   1   7   46.23    8.63
 -31   1   7   89.38   10.00
 -31   1   7  116.20   12.05
 -31  -1   7  114.60   11.85
 -32  -1   7    2.30    4.44
 -32   1   7    6.25    4.70
 -33   1   7   80.85    9.73
 -33  -1   7   85.20    9.99
   0  -3   7   -1.18    3.15
   0   3   7   -0.51    2.16
   1   3   7   30.20    6.29
  -1   3   7   30.31    6.22
   1  -3   7   27.49    6.07
  -1  -3   7   26.42    5.97
   2   3   7   48.20    8.03
  -2   3   7   50.95    7.97
   2  -3   7   46.14    7.73
  -2  -3   7   41.37    7.44
   2   3   7   53.20    9.14
   3   3   7   79.08   10.24
  -3   3   7   69.62    9.70
   3  -3   7   66.47    9.18
  -3  -3   7   71.64    9.47
   3   3   7   77.71   10.96
   4  -3   7   13.13    4.36
  -4  -3   7   13.64    4.65
  -4  -3   7   17.80   10.97
   4   3   7   15.36    5.16
  -4   3   7   14.54    4.85
   4   3   7   13.58    5.24
  -5   3   7   17.19    8.48
  -5  -3   7   15.92    9.48
  -5  -3   7   19.53    5.66
   5  -3   7   21.33    5.64
   5   3   7   14.79    5.81
  -6   3   7  292.00   32.44
   6  -3   7  331.67   19.90
  -6  -3   7  304.54   19.96
  -6  -3   7  356.99   40.96
   6   3   7  324.87   22.45
  -7  -3   7  603.30   27.86
   7  -3   7  597.84   26.88
  -7   3   7  557.63   45.90
   7   3   7  537.60   28.45
   8  -3   7 1179.67   36.99
  -8  -3   7 1144.42   38.18
  -8   3   7 1124.72   65.86
   8   3   7 1026.18   38.98
  -9   3   7  796.83   56.97
  -9  -3   7  934.88   69.89
  -9  -3   7  837.89   32.42
   9  -3   7  880.61   31.87
   9   3   7  727.02   33.22
 -10  -3   7  899.38   70.17
  10  -3   7  892.88   31.91
 -10  -3   7  845.33   32.41
 -10   3   7  799.15   59.12
  10   3   7  741.13   34.35
 -11   3   7  210.37   33.09
 -11  -3   7  288.62   41.78
  11  -3   7  297.77   18.70
 -11  -3   7  287.53   18.94
  11   3   7  242.28   20.54
 -12   3   7   43.02   16.30
 -12  -3   7   33.11   16.07
  12   3   7   37.95    9.02
 -13   3   7   13.74   13.36
 -13  -3   7    8.15   10.24
  13   3   7   14.36    6.26
 -14   3   7  250.25   42.15
 -14  -3   7  293.48   49.31
 -15   3   7   -2.15   12.24
 -15  -3   7   -4.28   15.26
 -16  -3   7  172.16   45.03
 -16   3   7   96.53   31.37
 -17   3   7    7.33    9.98
 -18   3   7    3.52    7.53
 -19   3   7   -3.08    7.52
 -20   3   7   13.45    9.89
 -21   3   7   -0.22    6.71
 -22   3   7   35.96   10.38
 -23   3   7    1.20    5.27
 -24   3   7   29.00    8.37
 -25   3   7   59.82   10.26
 -26   3   7  134.39   14.13
 -27   3   7  321.27   20.83
 -28   3   7  104.91   11.78
 -29   3   7  166.95   14.13
 -29  -3   7  250.18   17.75
 -30   3   7    8.63    4.20
 -30  -3   7   23.65    7.08
 -30   3   7   12.54    6.12
 -31   3   7    7.79    3.86
 -31  -3   7   16.28    5.94
 -31   3   7   15.80    5.90
 -32   3   7    7.16    3.71
 -32  -3   7   14.11    5.09
 -32   3   7   15.65    5.60
 -33  -3   7   15.65    4.78
 -33   3   7   18.02    5.21
   0  -5   7    0.71    2.59
  -1  -5   7   14.06    4.71
   1  -5   7   13.66    4.56
   1   5   7   22.39    6.67
   2  -5   7    2.33    2.48
  -2  -5   7    2.06    2.43
   2   5   7    2.75    3.85
  -3  -5   7    0.33    2.76
   3  -5   7    2.17    2.67
   3   5   7    6.49    4.87
   4  -5   7  143.62   14.30
  -4  -5   7  132.23   13.66
   4   5   7  131.93   15.43
  -5  -5   7   12.58    9.52
  -5   5   7    9.61    7.67
   5  -5   7   10.99    4.33
  -5  -5   7   11.68    4.60
   5   5   7   10.06    5.21
   6  -5   7   82.26   10.88
  -6   5   7   70.30   15.43
  -6  -5   7   83.03   20.12
  -6  -5   7   90.30   11.53
   6   5   7   75.56   11.40
   7  -5   7    0.21    3.12
  -7  -5   7   -0.85    4.37
  -7   5   7    2.25    4.39
  -7  -5   7    3.52    6.70
   7   5   7   -1.49    2.84
  -8   5   7    4.82    6.42
   8  -5   7    6.39    3.08
  -8  -5   7    5.24    3.35
  -8  -5   7   19.10   12.24
   8   5   7    5.90    3.65
  -9  -5   7   26.63    6.42
   9  -5   7   35.90    6.87
  -9   5   7   33.82   12.48
  -9  -5   7   29.48   13.57
   9   5   7   28.42    7.35
 -10  -5   7  114.68   25.07
 -10   5   7   73.63   18.51
  10  -5   7   88.19   10.71
 -10  -5   7   86.99   10.93
  10   5   7   66.91   11.51
 -11  -5   7   98.33   25.01
 -11  -5   7   96.13   11.53
  11  -5   7  112.63   11.91
 -11   5   7   77.65   19.23
  11   5   7   74.97   12.39
 -12  -5   7   39.18   16.89
 -12   5   7   36.43   14.53
  12   5   7   29.87    8.71
 -13  -5   7   98.52   26.41
 -13   5   7   79.79   21.30
  13   5   7   66.42   13.03
 -14  -5   7  185.70   36.85
 -14   5   7  197.04   33.87
  14   5   7  143.71   20.26
 -15   5   7   13.45   10.98
 -15  -5   7    4.12   10.98
  15   5   7    8.85    7.75
 -16   5   7  208.20   38.96
 -16   5   7  132.25   21.45
 -17   5   7    5.09    7.37
 -18   5   7   93.03   19.34
 -19   5   7    4.89    7.58
 -20   5   7   76.16   16.37
 -21   5   7   11.44    8.21
 -22   5   7   12.41    7.65
 -23   5   7   96.23   14.85
 -24   5   7  105.07   14.69
 -25   5   7   40.10    9.32
 -26   5   7  213.68   17.66
 -27   5   7    5.29    5.04
 -28   5   7   21.32    6.23
 -29   5   7   22.62    6.05
 -29   5   7   39.60    8.33
 -29  -5   7   43.75    8.03
 -30   5   7   57.83    8.30
 -30   5   7   71.81    9.86
 -30  -5   7   80.23    9.72
 -31   5   7    3.47    3.71
 -31  -5   7    3.51    4.25
 -31   5   7    7.16    4.78
 -32   5   7   43.09    7.13
 -32   5   7   57.83    8.23
 -32  -5   7   63.40    8.29
 -33   5   7    5.50    3.94
   0   7   7    3.50    4.29
   1   7   7   31.03    8.51
   2   7   7   33.62    9.08
   3   7   7  155.80   18.29
   4  -7   7   64.31   10.74
  -4  -7   7   63.97   10.68
   4   7   7   58.11   11.30
  -5  -7   7  146.17   16.05
   5  -7   7  153.94   16.26
   5   7   7  117.12   15.23
   6  -7   7  213.49   18.82
  -6  -7   7  201.36   18.63
  -6   7   7  179.68   23.33
  -6  -7   7  209.55   29.09
   6   7   7  140.00   16.20
  -7  -7   7   78.86   11.74
  -7  -7   7   70.88   18.37
  -7   7   7   59.93   14.18
   7  -7   7   77.41   11.43
   7   7   7   47.09    9.64
   8  -7   7   29.63    7.81
  -8  -7   7   36.09    8.62
  -8   7   7   23.79   10.78
  -8  -7   7   28.46   12.88
   8   7   7   21.41    7.24
  -9   7   7  999.70   59.03
  -9  -7   7 1126.72   42.57
   9  -7   7 1170.06   41.69
  -9  -7   7 1206.26   73.86
 -10   7   7  504.94   43.99
  10  -7   7  599.57   29.35
 -10  -7   7  553.59   29.34
 -10  -7   7  619.30   54.20
 -11   7   7 1279.11   72.16
 -11  -7   7 1445.71   46.22
 -12   7   7  303.53   36.75
 -12  -7   7  331.99   42.21
 -13  -7   7  387.18   46.30
 -13   7   7  324.41   39.38
 -14   7   7   12.21   10.68
 -14  -7   7   12.05   11.17
  14   7   7    7.93    6.50
 -15   7   7   24.01   13.00
 -15  -7   7   25.05   14.47
  15   7   7    3.13    5.24
 -16   7   7   26.56    9.72
  16   7   7    4.81    7.26
 -17   7   7   70.78   14.85
 -18   7   7   44.46   13.12
 -19   7   7   -0.49    6.42
 -20   7   7   17.09    8.82
 -21   7   7    1.27    5.45
 -22   7   7   14.27    7.38
 -23   7   7   83.86   13.56
 -24   7   7  150.61   16.84
 -25   7   7  295.32   21.91
 -26   7   7  113.79   13.24
 -27   7   7  210.57   16.62
 -28   7   7   11.18    4.79
 -28  -7   7   22.12    6.47
 -28   7   7   30.14    8.06
 -29   7   7   40.15    7.49
 -29  -7   7   65.42    9.07
 -29   7   7   58.16    9.83
 -30   7   7   73.99    9.39
 -30  -7   7  114.23   10.94
 -30   7   7   98.89   11.36
 -31   7   7    7.71    3.89
 -31  -7   7   17.54    5.25
 -31   7   7   17.79    5.62
 -32   7   7    5.30    3.55
 -32   7   7   10.06    4.72
   0   9   7    7.24    6.51
  -1   9   7  650.88   36.27
   1   9   7  668.65   39.39
   2   9   7  111.94   16.97
   3   9   7  309.25   26.90
   4   9   7  198.65   20.88
   5   9   7   14.64    7.13
  -6  -9   7  142.14   22.86
   6   9   7   93.07   13.81
  -7  -9   7  138.83   23.54
  -7   9   7  117.24   19.43
   7   9   7   90.55   13.53
   8  -9   7  110.57   14.34
  -8   9   7  101.13   18.33
  -8  -9   7  101.90   14.34
  -8  -9   7  104.06   20.81
   8   9   7   60.69   11.39
  -9   9   7  159.90   23.96
  -9  -9   7  175.15   18.55
   9  -9   7  200.92   19.28
  -9  -9   7  212.87   30.57
 -10   9   7  650.43   48.81
  10  -9   7  724.82   34.93
 -10  -9   7  696.44   35.61
 -11   9   7   44.08   14.52
 -11  -9   7   39.70   15.27
 -11  -9   7   35.37    8.29
  11   9   7   13.73    7.13
 -12  -9   7  375.81   42.08
 -12   9   7  297.39   35.63
 -13  -9   7    7.53    9.86
 -13   9   7    5.81    8.57
  13   9   7    2.96    4.87
 -14   9   7   15.86   11.08
 -14  -9   7   23.91   13.16
  14   9   7    6.30    6.36
 -15   9   7   31.82   13.15
 -15  -9   7   26.18   13.85
 -15   9   7   30.26    9.00
  15   9   7    8.85    6.75
 -16   9   7   32.19    9.96
 -17   9   7    7.14    6.41
 -18   9   7    8.75    6.17
 -19   9   7    3.64    5.77
 -20   9   7   15.31    7.88
 -21   9   7   17.48    8.00
 -22   9   7   20.23    8.40
 -23   9   7    2.97    5.48
 -24   9   7    3.93    5.23
 -25   9   7    8.11    5.64
 -25  -9   7   10.00    5.68
 -25   9   7   13.60    7.11
 -26   9   7    5.01    4.70
 -26  -9   7   11.74    5.39
 -26   9   7   17.79    7.37
 -27   9   7   10.74    5.13
 -27  -9   7   19.52    6.41
 -27   9   7   21.60    7.45
 -28   9   7   25.73    6.33
 -28   9   7   50.01    9.43
 -28  -9   7   51.61    8.00
 -29   9   7    0.38    3.39
 -29   9   7    3.36    4.34
 -30   9   7    6.77    3.90
 -30   9   7    9.86    4.91
  31   9   7   33.82    4.93
 -31   9   7   33.45    6.41
 -31   9   7   46.08    7.21
 -32   9   7   20.29    5.02
   0  11   7    3.50    5.94
  -1  11   7  273.35   25.59
   1  11   7  253.89   26.02
   2  11   7   23.54    8.82
  -3  11   7   27.55    6.54
   3  11   7   23.32    8.91
  -4  11   7  446.93   24.41
   4  11   7  413.48   31.44
   5  11   7  435.08   31.14
   6  11   7 1004.33   45.95
   7  11   7  284.65   24.81
  -8 -11   7  962.78   59.82
  -8  11   7  797.94   50.01
  -9  11   7   27.24   11.34
  -9 -11   7   21.62   10.54
   9  11   7    8.58    5.26
  10 -11   7   95.23   13.80
 -10 -11   7  112.52   22.66
 -10  11   7  105.24   20.45
 -11 -11   7  431.55   29.28
 -11  11   7  485.73   43.63
 -12  11   7   27.81   13.03
 -12 -11   7   27.80   14.17
  12  11   7    3.87    5.13
 -13 -11   7  475.94   47.96
 -13  11   7  413.88   42.82
 -14  11   7    7.23    7.70
 -14 -11   7    5.87    8.59
 -14  11   7    5.78    5.40
 -14  11   7    3.49    5.14
 -15  11   7    1.23    4.87
 -15  11   7    4.35    5.28
 -16  11   7   11.87    6.67
 -16  11   7   17.74    7.90
 -17  11   7   25.33    8.57
 -17  11   7   33.45    9.18
 -18  11   7  101.26   15.32
 -18  11   7  111.39   15.41
 -19  11   7   11.27    7.27
 -19  11   7    5.31    6.06
 -20  11   7   37.87    9.93
 -20  11   7   31.22    8.65
 -21  11   7    4.43    5.82
 -21  11   7   -6.85    7.67
 -22  11   7   -0.29    5.26
 -22  11   7   -5.42    7.62
 -23  11   7   72.37   12.06
 -23  11   7   94.15   13.78
 -24  11   7    3.89    5.08
 -24  11   7   -2.61    6.69
 -25  11   7  102.71   13.32
 -25  11   7  147.60   16.37
 -26  11   7   24.40    7.31
 -26  11   7   29.87    8.20
 -27  11   7   13.56    5.79
 -27  11   7   24.13    7.61
 -28  11   7  111.70   12.04
 -28  11   7  173.80   15.50
  29  11   7   23.69    5.47
 -29  11   7   10.75    4.74
 -29  11   7   18.02    6.22
  30  11   7   96.77    8.23
 -30  11   7   89.72   10.16
  31  11   7    4.54    2.88
 -31  11   7   -0.54    3.27
 -31  11   7    6.24    3.89
   0  13   7    3.02    5.78
  -1  13   7   20.46    5.69
  -1  13   7   27.47    9.28
   1  13   7   19.01    8.77
   2  13   7   53.47   12.73
  -2  13   7   49.00    8.63
  -3  13   7   21.80    6.18
   3  13   7   26.00    8.92
  -4  13   7    4.35    3.80
   4  13   7    1.49    4.29
  -5  13   7  278.19   20.19
   5  13   7  252.15   24.56
  -6  13   7  229.54   18.66
   6  13   7  176.92   20.41
  -7  13   7  376.99   23.87
   7  13   7  283.72   25.47
  -8  13   7  300.25   21.72
   8  13   7  215.15   22.59
  -9  13   7   19.40    6.44
   9  13   7    6.72    5.35
  10  13   7   55.46   12.39
  11  13   7  100.54   16.99
  12  13   7    7.13    5.19
 -12  13   7    3.04    5.02
 -13  13   7  223.70   19.64
 -13  13   7  274.78   20.82
 -14  13   7   53.78   10.44
 -14  13   7   78.31   12.04
 -15  13   7   76.36   12.54
 -15  13   7  110.10   14.36
 -16  13   7  231.90   21.00
 -16  13   7  266.90   21.63
 -17  13   7   98.98   14.57
 -17  13   7  124.60   15.28
 -18  13   7  213.04   21.03
 -18  13   7  265.17   21.83
 -19  13   7    0.02    5.19
 -19  13   7   -1.84    6.64
 -20  13   7   27.28    8.93
 -20  13   7   40.87    9.84
 -21  13   7    2.93    5.03
 -21  13   7    5.37    6.16
 -22  13   7    7.26    6.23
 -22  13   7    7.78    6.53
 -23  13   7   53.62   10.77
 -23  13   7   80.13   12.23
 -24  13   7    3.92    5.26
 -24  13   7   -3.51    6.54
 -25  13   7    3.89    5.09
 -25  13   7    0.05    6.16
 -26  13   7    8.44    5.66
 -26  13   7    4.73    5.00
 -27  13   7  169.63   15.54
 -27  13   7  223.48   17.55
  28  13   7   61.66    8.27
 -28  13   7   45.42    8.74
 -28  13   7   56.87    9.17
  29  13   7  356.30   15.99
 -29  13   7  335.52   18.94
 -29  13   7  376.39   19.46
  30  13   7   81.84    7.47
 -30  13   7   74.77    8.76
 -30  13   7   92.04    9.27
  31  13   7   81.31    6.55
   0  15   7    3.09    4.77
  -1  15   7   59.11   13.36
   1  15   7   57.44   13.74
   2  15   7  120.01   18.96
  -2  15   7   94.40   13.04
   3  15   7   82.15   15.68
  -3  15   7   72.43   11.46
   4  15   7  300.04   28.82
  -4  15   7  274.60   21.70
   5  15   7   65.91   13.81
  -5  15   7   70.48   11.19
  -6  15   7  248.42   20.36
   6  15   7  232.57   24.02
  -7  15   7    4.94    4.12
   7  15   7    5.41    5.10
  -8  15   7  110.62   13.82
   8  15   7   99.40   15.95
  -9  15   7    7.43    5.22
   9  15   7    4.71    4.79
 -10  15   7    4.30    3.76
  10  15   7    5.39    4.97
 -10  15   7    3.45    3.89
  11  15   7  299.42   19.55
 -11  15   7  272.78   20.90
  12  15   7  111.74   13.43
 -12  15   7  110.62   13.84
  13  15   7  388.37   23.54
 -13  15   7  388.93   25.64
  14  15   7   36.35    8.37
 -14  15   7   33.20    9.21
 -14  15   7   38.97    9.32
  15  15   7  131.28   14.01
 -15  15   7  117.86   15.03
 -15  15   7  148.46   15.63
 -16  15   7   88.33   13.37
 -16  15   7   96.73   13.19
 -17  15   7   18.68    7.89
 -17  15   7   28.72    8.03
 -18  15   7  194.82   19.62
 -18  15   7  206.97   18.19
 -19  15   7   38.81    9.40
 -19  15   7   42.38    9.43
 -20  15   7   11.91    6.35
 -20  15   7   15.36    7.32
 -21  15   7  309.87   24.16
 -21  15   7  353.86   23.12
 -22  15   7  175.71   18.80
 -22  15   7  208.42   17.89
 -23  15   7  497.43   29.89
 -23  15   7  573.05   28.32
  24  15   7  146.23   13.62
 -24  15   7  112.21   15.15
 -24  15   7  144.18   14.69
  25  15   7  122.05   12.04
 -25  15   7  124.19   12.98
 -25  15   7   99.77   13.41
 -26  15   7    4.92    4.76
  26  15   7    7.07    4.58
 -26  15   7   -0.78    4.55
  27  15   7   71.07    8.56
 -27  15   7   76.69    9.53
 -27  15   7   68.73   10.13
  28  15   7   45.97    7.06
 -28  15   7   35.45    6.96
 -28  15   7   46.92    7.23
  29  15   7   59.15    6.79
  30  15   7   26.36    4.31
   0  17   7    2.00    5.10
  -1  17   7  268.02   26.55
   1  17   7  266.61   27.65
   2  17   7   27.53    9.50
  -3  17   7    8.83    5.56
   3  17   7   12.19    7.33
   4  17   7  156.78   21.27
  -4  17   7  122.01   15.97
   5  17   7   48.14   12.49
  -5  17   7   36.87    9.30
   6  17   7  341.73   30.64
  -6  17   7  285.49   23.52
   7  17   7   15.22    5.75
  -7  17   7    4.40    4.34
   8  17   7  148.21   13.81
   9  17   7    8.06    4.92
  10  17   7  193.22   17.03
  11  17   7  356.44   22.49
 -12  17   7  990.61   39.27
  12  17   7 1090.01   38.49
  13  17   7  615.48   29.46
 -13  17   7  588.53   31.11
  14  17   7  612.51   29.25
 -14  17   7  605.17   31.76
  15  17   7  123.93   14.35
 -15  17   7  118.81   15.01
  16  17   7   63.59   10.67
 -16  17   7   58.51   11.12
  17  17   7   15.15    6.50
 -17  17   7   10.20    5.71
  18  17   7   17.86    6.13
 -18  17   7   17.20    6.81
  19  17   7   -0.26    5.14
 -19  17   7    7.77    5.48
  20  17   7   -2.95    5.38
 -20  17   7    1.67    4.57
  21  17   7   75.78   10.18
 -21  17   7   78.72   11.97
 -22  17   7  153.64   16.50
  22  17   7  167.84   14.67
  23  17   7  211.79   15.88
 -23  17   7  214.19   18.73
  24  17   7  268.81   17.49
 -24  17   7  288.82   20.95
  25  17   7  120.89   11.69
 -25  17   7  115.98   13.37
  26  17   7   13.23    4.77
 -26  17   7   16.01    5.69
  27  17   7   24.18    5.16
  28  17   7   99.35    8.53
  29  17   7   20.92    4.33
   0  19   7   -0.67    3.97
  -1  19   7  165.87   12.63
   1  19   7  161.06   12.56
  -2  19   7  161.08   12.36
   2  19   7  178.55   13.26
  -3  19   7    7.74    4.30
   3  19   7   14.52    5.63
[truncated: 345,560 more chars]
